# Supplementary material for: Contribution of epigenetic landscapes and transcription factors to X-chromosome reactivation in the inner cell mass
Source: Nat Commun. 2017 Nov 3;8:1297. doi: 10.1038/s41467-017-01415-5 (PMC5670228; doi:10.1038/s41467-017-01415-5)
Supplement: Supplementary file 4 — Supplementary Data 1 [file 41467_2017_1415_MOESM4_ESM.xls]

## Sheet: Feuille1
Supplementary Data 1: Summary of single cell RNAseq samples
															X-linked genes			Informative X-linked genes			SNPs covered (>=5 reads)
Sample	GEO information	Stage	Class	Gender	Cross	Embryo	Raw reads	Filtered reads	Mapping on CAST genome	Mapping rate on CAST genome (%)	Mapping on BL6 genome	Mapping rate on BL6 genome (%)	Total merged reads	Total merged reads (%)	All	RPRT>1	RPRT>4	All	RPRT>1	RPRT>4	All chromosomes	X chromosome
E3.5_9	GSE80810: 64C_BC_9	E3.5	TE	Male	BC	1	-	-	-	-	-	-	-	-	336	276	186	102	99	96	24437	307
E3.5_11	GSE80810: 64C_BC_11	E3.5	TE	Male	BC	1	-	-	-	-	-	-	-	-	304	233	170	104	99	96	24291	328
E3.5_19	GSE80810: 64C_BC_19	E3.5	TE	Female	BC	2	-	-	-	-	-	-	-	-	240	171	138	78	76	75	19470	280
E3.5_21	GSE80810: 64C_BC_21	E3.5	TE	Male	BC	3	-	-	-	-	-	-	-	-	257	197	166	109	107	106	23882	358
E3.5_23	GSE80810: 64C_BC_23	E3.5	TE	Male	BC	3	-	-	-	-	-	-	-	-	269	206	164	103	102	100	30458	379
E3.5_24	GSE80810: 64C_BC_24	E3.5	TE	Male	BC	3	-	-	-	-	-	-	-	-	281	124	66	36	35	35	6767	103
E3.5_26	GSE80810: 64C_BC_26	E3.5	TE	Male	BC	3	-	-	-	-	-	-	-	-	306	245	171	109	103	103	25822	358
E3.5_35	GSE80810: 64C_BC_35	E3.5	ICM	Female	BC	4	-	-	-	-	-	-	-	-	326	262	199	130	130	126	26955	480
E3.5_36	GSE80810: 64C_BC_36	E3.5	TE	Female	BC	4	-	-	-	-	-	-	-	-	309	227	168	109	105	100	22879	345
E3.5_40	GSE80810: 64C_BC_40	E3.5	TE	Female	BC	5	-	-	-	-	-	-	-	-	296	169	103	46	46	46	10542	158
E3.5_50	GSE80810: 64C_CB_50	E3.5	TE	Female	CB	6	-	-	-	-	-	-	-	-	311	233	193	117	115	114	24676	383
E3.5_51	GSE80810: 64C_CB_51	E3.5	TE	Female	CB	6	-	-	-	-	-	-	-	-	301	236	194	129	126	122	28326	458
E3.5_58	GSE80810: 64C_CB_58	E3.5	ICM	Male	CB	7	-	-	-	-	-	-	-	-	284	210	166	123	117	116	29126	369
E3.5_60	GSE80810: 64C_CB_60	E3.5	ICM	Male	CB	7	-	-	-	-	-	-	-	-	327	232	172	107	106	105	29826	368
E3.5_62	GSE89900	E3.5	ICM	Female	BC	8	25989239	17809942	13318249	74.7799	13503861	75.822	13400938	75.2441	353	269	200	147	145	139	31413	547
E3.5_63	GSE89900	E3.5	ICM	Female	BC	8	26370043	16153500	14654760	90.7219	14876223	92.0929	14771702	91.4458	387	257	196	138	137	131	32880	500
E3.5_64	GSE80810: 64C_BC_64	E3.5	ICM	Female	BC	8	-	-	-	-	-	-	-	-	370	257	188	141	138	130	30211	490
E3.5_65	GSE89900	E3.5	ICM	Female	BC	9	17040780	12918376	12134852	93.9348	12298772	95.2037	12191689	94.3748	320	231	192	136	134	132	29133	491
E3.5_66	GSE89900	E3.5	ICM	Female	BC	9	15321571	12167904	10828326	88.9909	10944111	89.9425	10851449	89.1809	326	233	184	126	125	122	28076	445
E3.5_67	GSE89900	E3.5	ICM	Female	BC	10	19042975	11742336	10969614	93.4194	11101998	94.5468	10992656	93.6156	331	274	199	139	138	134	32468	514
E3.5_68	GSE89900	E3.5	ICM	Female	BC	10	19573756	5408116	3270710	60.4778	3321936	61.425	3293619	60.9014	237	208	168	70	69	69	15606	221
E3.5_69	GSE89900	E3.5	ICM	Female	BC	10	40263787	12349013	10921494	88.4402	11047287	89.4589	10909886	88.3462	330	257	198	120	120	116	28861	401
E3.5_73	GSE89900	E3.5	ICM	Female	BC	11	48349526	15606291	13191811	84.5288	13375604	85.7065	13247524	84.8858	292	208	169	120	118	117	24704	409
E3.5_74	GSE89900	E3.5	ICM	Female	BC	12	34376301	13208821	11602152	87.8364	11646614	88.173	11563744	87.5456	298	195	160	109	107	105	25281	493
E3.5_75	GSE80810: 64C_BC_75	E3.5	ICM	Female	BC	12	-	-	-	-	-	-	-	-	312	233	184	138	136	132	31164	360
E3.5_76	GSE89900	E3.5	ICM	Female	BC	12	20287556	13315443	12024326	90.3036	12093507	90.8232	11972271	89.9127	332	234	172	120	116	111	29092	430
E3.5_77	GSE89900	E3.5	ICM	Female	BC	13	26762940	14167620	12712389	89.7285	12796403	90.3215	12650830	89.294	362	282	207	135	132	123	28965	453
E4.0_1	GSE89900	E4.0	ICM_PrE	Female	BC	14	17198476	3636119	2046566	56.2844	2058138	56.6026	2040006	56.1039	284	270	241	55	54	54	10763	182
E4.0_2	GSE89900	E4.0	ICM_PrE	Female	BC	14	13637949	2372129	1085923	45.7784	1086193	45.7898	1079789	45.5198	207	203	179	42	39	39	7060	132
E4.0_3	GSE89900	E4.0	ICM_PrE	Female	BC	14	18686118	4739988	3042067	64.1788	3060091	64.559	3042022	64.1778	233	219	180	79	77	76	15605	255
E4.0_5	GSE89900	E4.0	ICM_Epi	Female	BC	14	17794907	10367439	9571750	92.3251	9614050	92.7331	9503788	91.6696	318	260	196	134	132	129	29056	491
E4.0_6	GSE89900	E4.0	ICM_PrE	Female	BC	14	17978719	11843116	10960734	92.5494	10992230	92.8154	10912345	92.1408	327	275	214	142	140	137	33872	505
E4.0_7	GSE89900	E4.0	ICM_PrE	Female	BC	14	16154344	11245302	10647807	94.6867	10707919	95.2213	10614764	94.3929	343	289	228	152	149	145	33525	602
E4.0_8	GSE89900	E4.0	ICM_Epi	Female	BC	14	20251472	13832279	13014102	94.085	13078121	94.5478	12944913	93.5848	297	230	194	136	133	132	25915	465
E4.0_9	GSE89900	E4.0	ICM_Epi	Female	BC	14	23063656	9351589	8111792	86.7424	8128218	86.918	8064557	86.2373	251	209	177	106	103	102	21059	369
E4.0_10	GSE89900	E4.0	ICM_PrE	Female	BC	14	16183468	11959467	11389607	95.2351	11437314	95.634	11345442	94.8658	251	210	172	120	117	113	32972	444
E4.0_11	GSE89900	E4.0	ICM_PrE	Female	BC	14	18778296	15259549	14316151	93.8177	14377532	94.2199	14260863	93.4553	270	212	173	126	124	121	27386	457
E4.0_12	GSE89900	E4.0	ICM_Epi	Female	BC	14	21120616	9806071	8783669	89.5738	8845150	90.2008	8738700	89.1152	317	280	219	137	134	133	26387	513
E4.0_13	GSE89900	E4.0	ICM_Epi	Female	BC	14	19570651	8856444	7339045	82.8667	7371393	83.232	7289165	82.3035	316	261	225	144	140	137	25052	468
E4.0_14	GSE89900	E4.0	ICM_Epi	Female	BC	14	20443109	10006619	8967962	89.6203	8977996	89.7206	8900193	88.9431	242	220	184	127	124	122	24254	488
E4.0_15	GSE89900	E4.0	ICM_Epi	Female	BC	14	19320292	7719225	6706134	86.8757	6731948	87.2102	6665119	86.3444	252	215	168	99	96	95	20242	329
E4.0_16	GSE89900	E4.0	ICM_Epi	Female	BC	14	20419576	10560595	9589138	90.8011	9629819	91.1863	9503929	89.9943	323	276	222	149	146	142	27688	544
E4.0_17	GSE89900	E4.0	ICM_Epi	Female	BC	14	14613416	9702746	9115709	93.9498	9170525	94.5147	9066397	93.4416	309	254	214	140	137	136	26656	491
E4.0_57	GSE89900	E4.0	ICM_PrE	Female	BC	15	17611922	14677449	13981919	95.2612	14137548	96.3216	14000248	95.3861	320	225	165	113	112	110	24429	386
E4.0_59	GSE89900	E4.0	ICM_PrE	Female	BC	15	12784610	11115240	10756822	96.7754	10868619	97.7812	10770249	96.8962	273	175	127	80	79	78	15436	240
E4.0_63	GSE89900	E4.0	ICM_PrE	Female	BC	16	12308128	11241519	10837137	96.4028	10983474	97.7045	10887153	96.8477	318	244	185	118	118	116	21171	365
E4.0_85	GSE89900	E4.0	ICM_PrE	Female	BC	16	17355663	11499413	10805170	93.9628	11031553	95.9314	10954750	95.2636	373	262	191	126	123	121	25130	427
E4.0_86	GSE89900	E4.0	ICM_PrE	Female	BC	16	25888036	15146038	13917146	91.8864	14132623	93.309	14024115	92.5926	380	242	195	136	132	129	26817	434
E4.0_87	GSE89900	E4.0	ICM_PrE	Female	BC	16	17545421	11581025	11032672	95.2651	11239841	97.0539	11166029	96.4166	382	236	183	129	127	124	22932	426
E4.0_90	GSE89900	E4.0	ICM_Epi	Female	BC	17	13486700	10714424	10353338	96.6299	10464315	97.6657	10379384	96.873	368	296	236	163	160	159	27623	563
