# Supplementary material for: Contribution of epigenetic landscapes and transcription factors to X-chromosome reactivation in the inner cell mass
Source: Nat Commun. 2017 Nov 3;8:1297. doi: 10.1038/s41467-017-01415-5 (PMC5670228; doi:10.1038/s41467-017-01415-5)
Supplement: Supplementary file 5 — Supplementary Data 2 [file 41467_2017_1415_MOESM5_ESM.xls]

## Sheet: geneClass
Supplementary Data 2: Reactivation timing of informative X-linked genes and their allelic ratio in early and late pre-implantation blastocyst stage embryos.
	Genes	Chr	Start_mm10	Ensembl_gene_id	Mean_E3.5_TE	Mean_E3.5_ICM	Mean_E4.0_ICM_PrE	Mean_E4.0_ICM_Epi
Early_reactivated	Hccs	chrX	169311530	ENSMUSG00000031352	0	0.277756	0.2473245	0.7106476
	Eif1ax	chrX	159372194	ENSMUSG00000067194	0	0.234172230769231	0.07354425	0.3668924
	Huwe1	chrX	151803281	ENSMUSG00000025261	0.068182	0.430614928571429	0.324525153846154	0.4580871
	Tsr2	chrX	151087093	ENSMUSG00000025264	0	0.238720538461538	0.11690625	0.3555993
	Prps1	chrX	140456602	ENSMUSG00000031432	0.050398	0.385113428571429	0.0918918333333333	0.4643772
	Atrx	chrX	105797614	ENSMUSG00000031229	NA	0.5476673	0.2198664	0.52287466
	Pbdc1	chrX	105079755	ENSMUSG00000031226	0	0.451164357142857	0.278739230769231	0.390616555555556
	Ercc6l	chrX	102142819	ENSMUSG00000051220	0	0.241515166666667	0.20281324	0.534967857142857
	Apoo	chrX	94367109	ENSMUSG00000079508	0.0711700000000001	0.209693538461538	0.4309456	0.4066739
	Pola1	chrX	93304765	ENSMUSG00000006678	NA	0.513978125	0.4186304725	0.28756725
	Mpp1	chrX	75109732	ENSMUSG00000031402	0.0191256666666667	0.246837153846154	0.146929583333333	0.3940027
	Dkc1	chrX	75095853	ENSMUSG00000031403	0	0.270542357142857	0.184295153846154	0.4213017
	G6pdx	chrX	74409485	ENSMUSG00000031400	NA	0.370118733333333	0.1938522	0.499840166666667
	Ubl4a	chrX	74365717	ENSMUSG00000015290	NA	0.476984	0.054878	0.658914733333333
	Taz	chrX	74282717	ENSMUSG00000009995	0.133333	0.459147777777778	0.311495166666667	0.4625244
	Naa10	chrX	73916869	ENSMUSG00000031388	0.1164385	0.422035928571429	0.439154915384615	0.4686937
	Slc6a8	chrX	73673132	ENSMUSG00000019558	0.107456333333333	0.420618071428571	0.465421481818182	0.4038849
	Cul4b	chrX	38531620	ENSMUSG00000031095	0	0.3885298	0.122507714285714	0.4945647
	Nkap	chrX	37126762	ENSMUSG00000016409	0	0.51760936	0.63011175	0.281599785714286
	Araf	chrX	20848542	ENSMUSG00000001127	0	0.322627	0.25655475	0.475637483333333
	Cdk16	chrX	20687953	ENSMUSG00000031065	NA	0.3585125	0.33414896	0.663625875
	Ebp	chrX	8185328	ENSMUSG00000031168	0.00827533333333333	0.342414076923077	0.3170484	0.463768555555556
	Hdac6	chrX	7930121	ENSMUSG00000031161	0	0.313955769230769	0.314880581666667	0.585500577
	Timm17b	chrX	7899335	ENSMUSG00000031158	0.081417	0.306725071428571	0.298875384615385	0.58067856
	Pqbp1	chrX	7894518	ENSMUSG00000031157	0.043478	0.338730741538462	0.327260818181818	0.478902888888889
	Otud5	chrX	7841830	ENSMUSG00000031154	0.0055555	0.26520475	0.300164428571429	0.47676844
Late_reactivated	Acot9	chrX	155262442	ENSMUSG00000025287	0	0.106025923076923	0.151099	0.3973655
	Sat1	chrX	155213125	ENSMUSG00000025283	0.00432900000000002	0.0894687857142857	0.279332583333333	0.3219695
	Hsd17b10	chrX	152001895	ENSMUSG00000025260	0.056604	0.0754617142857143	0.0284491818181818	0.3469092
	Gnl3l	chrX	150983132	ENSMUSG00000025266	0	0.0773648461538461	0.00379866666666667	0.40076987
	Maged2	chrX	150806420	ENSMUSG00000025268	NA	NA	0.0023585	0.333333333333333
	Psmd10	chrX	140948424	ENSMUSG00000031429	0.015748	0.0702852727272727	0.0317043	0.231124625
	Bhlhb9	chrX	135885850	ENSMUSG00000072964	NA	NA	0	0.43144064
	Gprasp1	chrX	135742691	ENSMUSG00000043384	0	0.13	0.2062735	0.542607183333333
	Gla	chrX	134588168	ENSMUSG00000031266	0	0.0565562727272727	0.0259811666666667	0.2576272
	Pgk1	chrX	106187099	ENSMUSG00000062070	0.003367	0.0014085	0.000408499999999997	0.282164444444444
	Magt1	chrX	105968084	ENSMUSG00000031232	0	0.0458604545454545	0.045326375	0.320504625
	Rlim	chrX	103957166	ENSMUSG00000056537	0	0.0445826428571428	0.000550999999999998	0.609948622222222
	Nono	chrX	101429650	ENSMUSG00000031311	0.0598556666666667	0.0906605	0.0941150769230769	0.2567489
	Zmym3	chrX	101404383	ENSMUSG00000031310	NA	0.1471216	0.01333325	0.541609571428571
	Med12	chrX	101274090	ENSMUSG00000079487	NA	0.033333375	0.0833444285714286	0.210526333333333
	Snx12	chrX	101097785	ENSMUSG00000046032	0	0.08823525	0	0.333333333333333
	Kif4	chrX	100626064	ENSMUSG00000034311	0	0.04794625	0.0531538571428571	0.443546625
	Pdzd11	chrX	100622905	ENSMUSG00000015668	0	0.0753046153846154	0.020905	0.41616525
	Las1l	chrX	95935312	ENSMUSG00000057421	0	0.151455076923077	0.0526690909090909	0.319933
	Maged1	chrX	94535473	ENSMUSG00000025151	NA	0.0300248571428571	0.0428084615384615	0.3741927
	Vbp1	chrX	75514296	ENSMUSG00000031197	0.060494	0.158695785714286	0.172770818181818	0.368849
	Irak1	chrX	74013913	ENSMUSG00000031392	NA	0.0505413	0.012122875	0.355368271428571
	Nsdhl	chrX	72918520	ENSMUSG00000031349	0	0.00462966666666667	0.013297875	0.3596934
	Fmr1	chrX	68678540	ENSMUSG00000000838	NA	NA	0.3412755	0.0666666
	Zic3	chrX	58030627	ENSMUSG00000067860	NA	NA	0.0714286	0.55611615
	Gpc4	chrX	52053017	ENSMUSG00000031119	0.02439	0	0.001811625	0.3652678
	Uxt	chrX	20951664	ENSMUSG00000001134	0.05704	0.167398692307692	0.0588235	0.3280633
	Pim2	chrX	7878305	ENSMUSG00000031155	0	0.0935133333333333	0.21120925	0.59331851
	Tfe3	chrX	7762660	ENSMUSG00000000134	0	0.195730838461538	0.0783841666666667	0.3736518
	Praf2	chrX	7728570	ENSMUSG00000031149	0	0.138005769230769	0.134439333333333	0.3585053
	Wdr45	chrX	7722219	ENSMUSG00000039382	0	0.190829714285714	0.0623779	0.57330788
	Plp2	chrX	7667940	ENSMUSG00000031146	0.075041	0.133124	0.0383303	0.5236913
Very_Late_reactivated	Pdha1	chrX	160122218	ENSMUSG00000031299	0.338758333333333	0.121851571428571	0.0442913846153846	0.1789477
	Prdx4	chrX	155323917	ENSMUSG00000025289	0	0.0880165714285714	0.00971138461538461	0.0278687
	Magea5	chrX	155053060	ENSMUSG00000079349	NA	0.0044545	0.00139675	0
	Apex2	chrX	150571506	ENSMUSG00000025269	0	0.00358542857142856	0.002009	0.05681825
	Trap1a	chrX	139333682	ENSMUSG00000051257	0.018269	0.0103294166666667	0.0182318571428571	0.0781528
	Hmgn5	chrX	109004536	ENSMUSG00000031245	0	0.0232543636363636	0	0
	Msn	chrX	96096044	ENSMUSG00000031207	0.00347299999999998	0.00121145454545454	0	0.154402933333333
	Flna	chrX	74223460	ENSMUSG00000031328	0	0.00373622222222222	0	0.14360025
	Dusp9	chrX	73639440	ENSMUSG00000031383	NA	NA	0.112528454545455	0
	Haus7	chrX	73437314	ENSMUSG00000031371	0	0.151223857142857	0.00925925	0.139682333333333
	Pnma5	chrX	73033980	ENSMUSG00000050424	0	0.000270999999999997	0.0012313	0.0383911428571429
	Cetn2	chrX	72913564	ENSMUSG00000031347	0.0384615	0	0.00740744444444444	0.0741798333333333
	Tmem185a	chrX	70460055	ENSMUSG00000073139	0	0.0202919	0	0.0465685714285714
	1110012L19Rik	chrX	70385912	ENSMUSG00000045237	0	0.0252019090909091	0.0719658	0.0521976666666667
	Fmr1nb	chrX	68761838	ENSMUSG00000062170	0	0.0118601538461538	0.06884925	0
	Htatsf1	chrX	57053569	ENSMUSG00000067873	0	0.0375605	0.105211888888889	0.1673485
	Hprt	chrX	52988077	ENSMUSG00000025630	0.026424	0.0835931428571429	0.0329813846153846	0.1879016
	Rbmx2	chrX	48695003	ENSMUSG00000031107	0	0.0711246153846154	0.000679374999999996	0.170119333333333
	Pgrmc1	chrX	36598192	ENSMUSG00000006373	0.0555556666666667	0.142857142857143	0	0.0277778333333333
	Timp1	chrX	20870165	ENSMUSG00000001131	0	0.040883	0.104638166666667	0.064418625
	Ccdc22	chrX	7593808	ENSMUSG00000031143	NA	0.0193924285714286	0	0.15952375
Escapees	Zrsr2	chrX	163935442	ENSMUSG00000031370	NA	0.278700033333333	0.228799375	0.170673222222222
	Mbtps2	chrX	157547821	ENSMUSG00000046873	NA	0.706479814285714	0.42494294	0.73285034
	Sms	chrX	157443953	ENSMUSG00000071708	0.413920566666667	0.437484357142857	0.328483181818182	0.444621
	Kdm5c	chrX	152233226	ENSMUSG00000025332	NA	0.4080047	0.463626	0.501978828571429
	Smc1a	chrX	152016427	ENSMUSG00000041133	0.222222	0.234701285714286	0.273067416666667	0.446109266666667
	Ogt	chrX	101640050	ENSMUSG00000034160	0.9130435	0.455961308333333	0.468858285714286	0.6000159
	Igbp1	chrX	100494290	ENSMUSG00000031221	0.281684	0.2177575	0.20338325	0.50947019
	Yipf6	chrX	98937780	ENSMUSG00000047694	1	0.709412316666667	0.275565666666667	0.88032855
	Eif2s3x	chrX	94188708	ENSMUSG00000035150	0.2083335	0.270503571428571	0.284979272727273	0.3587364
	Brcc3	chrX	75416627	ENSMUSG00000031201	NA	NA	0.2413768	0.224494
	Ikbkg	chrX	74393290	ENSMUSG00000004221	NA	0.445827333333333	0.2527028	0.6083333
	Lage3	chrX	74352161	ENSMUSG00000015289	0.2857145	0.307664785714286	0.15868225	0.386544555555556
	Fam50a	chrX	74313032	ENSMUSG00000001962	0.444444333333333	0.345907714285714	0.388704081818182	0.4455588
	Rpl10	chrX	74270815	ENSMUSG00000008682	NA	0.266581571428571	0.451709985714286	0.665789466666667
	Hcfc1	chrX	73942791	ENSMUSG00000031386	0.54277025	0.249559357142857	0.266581384615385	0.5542106
	Renbp	chrX	73922120	ENSMUSG00000031387	0.168377	0.419567928571429	0.400596098181818	0.61101924
	Idh3g	chrX	73778962	ENSMUSG00000002010	0.224136666666667	0.400169142857143	0.471582769230769	0.48350228
	Bcap31	chrX	73686177	ENSMUSG00000002015	0.164555	0.314862857142857	0.240553461538462	0.4004947
	Utp14a	chrX	48256933	ENSMUSG00000063785	0.5	0.361599	0.384899158333333	0.37661836
	Uba1	chrX	20658301	ENSMUSG00000001924	0.520816333333333	0.344163142857143	0.368433615384615	0.4627246
	Ndufb11	chrX	20615325	ENSMUSG00000031059	0.198154	0.201534142857143	0.339463846153846	0.4542529
	Kdm6a	chrX	18162574	ENSMUSG00000037369	NA	0.528351155555556	0.4277808	0.355762
	Fundc1	chrX	17555599	ENSMUSG00000025040	NA	0.2653627	0.289118571428571	0.464271666666667
	Ddx3x	chrX	13281021	ENSMUSG00000000787	NA	0.583275111111111	0.427565222222222	0.34430014
	Usp9x	chrX	13071497	ENSMUSG00000031010	NA	0.3417748	0.368493333333333	0.4347558
	Med14	chrX	12675370	ENSMUSG00000064127	NA	NA	0.48308838	0.479679666666667
	1810030O07Rik	chrX	12654880	ENSMUSG00000044148	0.48125	0.162896	0.3697212	0.279376428571429
	Atp6ap2	chrX	12587758	ENSMUSG00000031007	0.3157895	0.399507285714286	0.328367558333333	0.408947125
	Ftsj1	chrX	8238667	ENSMUSG00000031171	0.273440333333333	0.325285464285714	0.381694166666667	0.39918
	Porcn	chrX	8193845	ENSMUSG00000031169	NA	0.651759	0.4465948	0.1511906
	Rbm3	chrX	8138974	ENSMUSG00000031167	0.195410666666667	0.496438857142857	0.513603615384615	0.4793741
	Wdr13	chrX	8123300	ENSMUSG00000031166	0.2	NA	0.1979525	0.4336735
	Slc35a2	chrX	7884243	ENSMUSG00000031156	NA	0.51944445	0.32358025	0.666666666666667
Other	Rab9	chrX	166457251	ENSMUSG00000079316	0.328042333333333	0.109345857142857	0.195312223076923	0.5211442	unknown class
	Xist	chrX	103460372	ENSMUSG00000086503	0.997929883333333	0.986200906666667	0.996611587777778	NA	Imprinted
	Xlr3a	chrX	73086292	ENSMUSG00000057836	NA	0	0	0	Imprinted
	Gpkow	chrX	7697133	ENSMUSG00000031148	0	NA	0.3851675	0.571242602857143	unknown class
