# Supplementary material for: Contribution of epigenetic landscapes and transcription factors to X-chromosome reactivation in the inner cell mass
Source: Nat Commun. 2017 Nov 3;8:1297. doi: 10.1038/s41467-017-01415-5 (PMC5670228; doi:10.1038/s41467-017-01415-5)
Supplement: Supplementary file 6 — Supplementary Data 3 [file 41467_2017_1415_MOESM6_ESM.xls]

## Sheet: correlationRes-1.txt
Supplementary Data 3:List of genes correlated or anti-correlated with X-linked gene reactivation between E3.5 and E4.0
Genes	Chr	coeffR	pvalue	qvalue
Cmah	chr13	0.75167132673829	9.64087632922263e-09	8.07519801335688e-05
Tdh	chr14	0.759249509196974	5.60271506239542e-09	8.07519801335688e-05
Gm8234	chr3	0.736112799923526	2.7721515911248e-08	0.000139722926323247
Prkab1	chr5	-0.729792148405028	4.17033567106157e-08	0.000139722926323247
Usp9x	chrX	0.732466270201316	3.51350663617684e-08	0.000139722926323247
Esrrb	chr12	0.724281836824799	5.89966166744768e-08	0.000164718553755139
Pnp2	chr14	0.716097403448283	9.72980704487466e-08	0.000181104141795267
Sms	chrX	0.718933593232224	8.19721773056551e-08	0.000181104141795267
Sox2	chr3	0.716537671948169	9.47561839252637e-08	0.000181104141795267
Pnp	chr14	0.713504315645822	1.13602119004438e-07	0.000190306269756234
Fgd1	chrX	0.70279657292063	2.11668458081154e-07	0.000322351819070499
Cth	chr3	0.700405186385738	2.4233168347266e-07	0.00033251612440568
Manba	chr3	0.69928694171202	2.58041405042612e-07	0.00033251612440568
Igfbp2	chr1	0.695406543833027	3.20185693741321e-07	0.000383125052968186
Bcat1	chr6	0.690194489465154	4.2560512387438e-07	0.000475315802342908
1700057H21Rik	chr2	0.685585679990533	5.44755627361645e-07	0.000530296572403758
Apex1	chr14	0.685304485794062	5.52941710173531e-07	0.000530296572403758
Dnajc21	chr15	0.684737247837274	5.69802907310628e-07	0.000530296572403758
Adprh	chr16	0.68246829601012	6.42122874757533e-07	0.000566149599891484
Anxa2	chr9	-0.678742809719032	7.79540777762153e-07	0.000621850814717695
Pfkp	chr13	0.679173419773096	7.62370519391463e-07	0.000621850814717695
Nodal	chr10	0.675854215470083	9.04299393420778e-07	0.00068858288357204
Rbbp7	chrX	0.674607998608912	9.63624809741839e-07	0.000701854035338926
Etv5	chr16	0.672744216750893	1.0590939510353e-06	0.000739247577822637
Rasgrp2	chr19	0.670794810899487	1.16824942232142e-06	0.000782820572909135
B2m	chr2	-0.667782929905596	1.35750050195364e-06	0.000874648015720282
Trim28	chr7	0.664640817368203	1.58482027048499e-06	0.000983292932265356
Myrf	chr19	0.663895899193034	1.64363421124955e-06	0.000983362868101877
Apobec3	chr15	0.660342888042454	1.95291684019362e-06	0.00112811251403185
Cd37	chr7	0.658989507712946	2.08423546481734e-06	0.00116156676589195
Elf3	chr1	-0.658345832964029	2.14950870001495e-06	0.00116156676589195
Morf4l1-ps1	chr16	0.655808112041072	2.42566343358756e-06	0.00126983480748309
Gm7325	chr17	0.653544969888583	2.69917314066082e-06	0.00132989848389265
Tuba3b	chr6	0.653867127985504	2.65857655934808e-06	0.00132989848389265
Gata6	chr18	-0.650176584842668	3.15924586581458e-06	0.00147010240955905
Mcf2	chrX	0.650285028351575	3.14337288153236e-06	0.00147010240955905
Rcc2	chr4	0.648920222565786	3.34860548015562e-06	0.00151610375685316
Nlrp1a	chr11	0.647785746652209	3.52852386683199e-06	0.00155552188992551
Fn1	chr1	0.644058182936172	4.18428158858178e-06	0.00178773658240188
Robo4	chr9	0.643618019676728	4.2687119923636e-06	0.00178773658240188
Tdgf1	chr9	0.641406982897615	4.71705710936125e-06	0.00192732050478097
Cobl	chr11	0.639186783720853	5.21051765367417e-06	0.0020484866103374
Morf4l1b	chr19	0.638790973337424	5.30332507200244e-06	0.0020484866103374
Set	chr2	0.638466837362116	5.38045671292058e-06	0.0020484866103374
Acp6	chr3	0.637844408427877	5.53147138921809e-06	0.00205918241582625
Kat2b	chr17	0.634966050781787	6.28186137954564e-06	0.00219236962146143
Morf4l1	chr9	0.63522547760904	6.21057729796594e-06	0.00219236962146143
Pdzd4	chrX	0.635655233792579	6.09412559332681e-06	0.00219236962146143
Slc7a6	chr8	-0.634355882630734	6.45249598027065e-06	0.00220596352370396
Cd63	chr10	-0.633280661757195	6.76359054633053e-06	0.00226607337664258
2210039B01Rik	chr12	0.631741015874484	7.23310709155837e-06	0.00229983444568231
Bmp4	chr14	0.63136144605216	7.35336956326715e-06	0.00229983444568231
Serbp1	chr6	0.631659981880657	7.25862901351931e-06	0.00229983444568231
Uhrf1	chr17	0.631173777917695	7.41350645098166e-06	0.00229983444568231
Ripk3	chr14	0.629151539482035	8.09081501728128e-06	0.00246431514853629
Adarb2	chr13	0.627770350176965	8.58559550341544e-06	0.00252795280590333
Adrb3	chr8	0.626891473689032	8.91474188161288e-06	0.00252795280590333
B3gnt5	chr16	-0.627329887201024	8.74913111885813e-06	0.00252795280590333
Etv1	chr12	0.626227928379663	9.17087768861199e-06	0.00252795280590333
Ifitm1	chr7	0.626140368546277	9.20517676457157e-06	0.00252795280590333
Tpm4	chr8	-0.626716908257216	8.98148151034272e-06	0.00252795280590333
1700019D03Rik	chr1	0.625002090712253	9.66191334655519e-06	0.0026105866513144
Mov10	chr3	0.623171378759131	1.04403073326883e-05	0.00277612743551103
Xrcc5	chr1	0.622503140578217	1.07384811699908e-05	0.00281079744624509
Kdm3a	chr6	0.622036718946069	1.09512112325052e-05	0.00282237985487579
Slc7a3	chrX	0.620914529291001	1.14789683024608e-05	0.00291357086367914
Ttyh1	chr7	0.619413612480571	1.22213247579498e-05	0.00305569600515186
Eva1a	chr6	-0.618802828540991	1.25358275977476e-05	0.00308823799878629
Aire	chr10	0.617033082308384	1.34894804854166e-05	0.00322822538702428
Myl7	chr11	0.617131131737814	1.34349526563284e-05	0.00322822538702428
Fam213a	chr14	-0.616054245269023	1.40450681542822e-05	0.00328330320754363
Gm5860	chr4	0.615939387078239	1.41116183705314e-05	0.00328330320754363
Amot	chrX	-0.614096177953439	1.52199015108531e-05	0.0034926546590385
Tmem2	chr19	0.613221716613161	1.57731034402151e-05	0.0035706895787903
Exoc3l	chr8	0.612679743414534	1.6125150096219e-05	0.00360171352549149
Tax1bp3	chr11	-0.611905827758023	1.66403446539046e-05	0.00366788228476591
Ptgs1	chr2	0.610728281604158	1.74532096196212e-05	0.00374841240446019
Rpl7l1	chr17	0.610834245467144	1.73786008496455e-05	0.00374841240446019
Ywhaq	chr12	0.608808395621472	1.88568154757707e-05	0.00399859965633052
Jmjd1c	chr10	0.607754953701722	1.96701609305997e-05	0.00411893169886757
Ubash3b	chr9	-0.606967662224713	2.0298842261671e-05	0.00419810130330263
Slc10a7	chr8	0.606377146986035	2.07823995847456e-05	0.0042456921688251
Prim1	chr10	0.605567035868396	2.14629328298203e-05	0.0042924686322653
Tuba3a	chr6	0.605495682091422	2.15238398466025e-05	0.0042924686322653
Dnah7c	chr1	0.604820443384478	2.21080964355889e-05	0.00435711566457629
Acsl5	chr19	-0.603515460208192	2.3278544716782e-05	0.00441133761312577
Smpd1	chr7	-0.603343915835324	2.34365477297155e-05	0.00441133761312577
Stx7	chr10	-0.603380527360529	2.34027441576742e-05	0.00441133761312577
Zfp980	chr4	0.603865321998031	2.29593155442682e-05	0.00441133761312577
Mcm3	chr1	0.603054982059762	2.37048922235489e-05	0.00441227060587657
H2-M5	chr17	0.602149499326353	2.45641539971674e-05	0.00452196382154448
Fanci	chr7	0.601353856235444	2.53425870421426e-05	0.004614554544891
Abcc1	chr16	-0.59833651779348	2.85040067946619e-05	0.0049813119779026
Cacybp	chr1	0.598841214380764	2.79513069451407e-05	0.0049813119779026
Cyp2s1	chr7	-0.598533051389801	2.82876040608684e-05	0.0049813119779026
Eed	chr7	0.598030874442495	2.88435567010836e-05	0.0049813119779026
Ruvbl1	chr6	0.598030874442495	2.88435567010836e-05	0.0049813119779026
Arpc5	chr1	-0.595923990602995	3.12865435140048e-05	0.00525747629782805
Gm4926	chr11	-0.596274854529687	3.08670250604863e-05	0.00525747629782805
Zfp981	chr4	0.595842956609168	3.13841708323069e-05	0.00525747629782805
L1td1	chr4	0.593898140757323	3.38123215931668e-05	0.00549926224591
Mcm6	chr1	0.594141242738804	3.34996992316221e-05	0.00549926224591
Siah1b	chrX	0.593922204213938	3.37812583262071e-05	0.00549926224591
Pdpk1	chr17	0.592601596856093	3.55250818717936e-05	0.00572227087996429
Hsp90aa1	chr12	0.59162918893017	3.68612103979197e-05	0.00582546223194293
Trp53	chr11	0.591872290911651	3.65229473826889e-05	0.00582546223194293
Meis2	chr2	0.589609703693369	3.97836925243477e-05	0.00617350573382543
Upk1a	chr7	0.589598460504127	3.9800538398588e-05	0.00617350573382543
Atrx	chrX	0.588630931158575	4.12748158354286e-05	0.00627270961055507
Dnah7b	chr1	0.588758759605294	4.1077222652233e-05	0.00627270961055507
Tcea3	chr4	0.588445210849559	4.15634411874172e-05	0.00627270961055507
Hsf2bp	chr17	0.585470605399326	4.64441890135755e-05	0.00664985516543091
Letmd1	chr15	0.585584994272421	4.62472389574452e-05	0.00664985516543091
Lig1	chr7	0.58587577536846	4.57500060162294e-05	0.00664985516543091
Phc1	chr6	0.585713707380806	4.60265363509846e-05	0.00664985516543091
Zfp428	chr7	0.585853986233802	4.57870956545697e-05	0.00664985516543091
Zfp57	chr17	0.586280945337595	4.50652923839794e-05	0.00664985516543091
Hmces	chr6	0.582634415615384	5.15786267305414e-05	0.00704504054279368
Lrrc34	chr3	0.582335878453691	5.21481033492369e-05	0.00704504054279368
Map1s	chr8	0.582789548729658	5.12849434401486e-05	0.00704504054279368
Nanog	chr6	0.58247234762773	5.18870738457902e-05	0.00704504054279368
Oas1a	chr5	0.582495948136143	5.18420531935997e-05	0.00704504054279368
Pdrg1	chr2	-0.582691457653739	5.14704625504482e-05	0.00704504054279368
Tubb2a-ps2	chr12	0.583324292116497	5.02842539101486e-05	0.00704504054279368
Grm6	chr11	0.58132803799289	5.41131763708763e-05	0.00711834388455791
Hdac1	chr4	0.581580973695635	5.36137684871011e-05	0.00711834388455791
Oas1g	chr5	0.580851667751193	5.50652617899655e-05	0.00711834388455791
Pla2g15	chr8	-0.581109049266544	5.45489752559402e-05	0.00711834388455791
Rhob	chr12	-0.580764929163918	5.52402522082455e-05	0.00711834388455791
Snx2	chr18	-0.581580973695635	5.36137684871015e-05	0.00711834388455791
Ctnnal1	chr4	0.580297447251317	5.61921205989981e-05	0.00712305738515573
Foxd3	chr4	0.580349203613733	5.60860061175533e-05	0.00712305738515573
Msh6	chr17	0.580122361806751	5.65524493926523e-05	0.00712305738515573
Prdm14	chr1	0.579396721883536	5.80683638131821e-05	0.00720563874517353
Slc28a1	chr7	0.579443606294169	5.79693123527035e-05	0.00720563874517353
Pglyrp1	chr7	0.578757867915225	5.94334935775757e-05	0.00732080797361433
Ddx58	chr4	0.578190719317088	6.06698068672634e-05	0.00741854455941895
Prpf38b	chr3	0.577367206016636	6.25066543856096e-05	0.00758776430628791
Ctnnbl1	chr2	0.575989628121579	6.5692776565487e-05	0.00791716110089956
Actl6a	chr3	0.575422390164791	6.70471119701448e-05	0.00795098729149056
Cyp2b10	chr7	0.575277401432449	6.73973373562356e-05	0.00795098729149056
Pdzd3	chr9	-0.575595344319586	6.66315004943987e-05	0.00795098729149056
Zfp42	chr8	0.574612050226522	6.90259521141845e-05	0.00808617307564208
Xist	chrX	-0.574186132055144	7.00871966005323e-05	0.00815347720452859
Cd2ap	chr17	-0.573963778275906	7.06471018121774e-05	0.00816193275556963
Limd1	chr9	-0.57302636364998	7.30525837267098e-05	0.00838203344239618
Naa40	chr19	0.572099996417888	7.5502630339189e-05	0.0086042181186537
Ggta1	chr2	-0.571688716608581	7.66141268041898e-05	0.00867189089340397
Dab2	chr15	-0.56871961102107	8.50898481751657e-05	0.00926024512400768
Rcor2	chr19	0.5688698019912	8.4641460184513e-05	0.00926024512400768
Serpine2	chr1	-0.569301848223634	8.33635468108229e-05	0.00926024512400768
Tor3a	chr1	0.56934311008123	8.32424233127291e-05	0.00926024512400768
Tubb4a	chr17	0.568706595944338	8.51288054618662e-05	0.00926024512400768
Zfp251	chr15	-0.569037393537411	8.41436578535152e-05	0.00926024512400768
Morc1	chr16	0.567389496929617	8.91560149705465e-05	0.00945279470118098
Myd88	chr9	-0.567478841906216	8.88774572770646e-05	0.00945279470118098
Shisa2	chr14	0.567803349415143	8.78723500972759e-05	0.00945279470118098
Txlng	chrX	0.567400024775928	8.91231503454831e-05	0.00945279470118098
Hells	chr19	0.566855753646678	9.08366853667281e-05	0.00956504244928405
Slc9a3r2	chr17	0.566654901725735	9.14765475641382e-05	0.00956504244928405
Tfdp2	chr9	0.566336705076617	9.24986196743085e-05	0.00956504244928405
Vimp	chr7	-0.566427616850005	9.22055514198394e-05	0.00956504244928405
Sumo1	chr1	0.565941412887044	9.37827626471582e-05	0.00963833644089077
Abcb1a	chr5	0.56503595859897	9.67854157300958e-05	0.0098862761238449
Vegfc	chr8	0.564264502579068	9.94122510762237e-05	0.0100930547274479
Sox17	chr1	-0.56403559986436	0.000100204023944388	0.0101121554766048
Eras	chrX	0.563328796965297	0.000102685095688697	0.0103004833711201
Usp28	chr9	0.56238603163085	0.00010608119712562	0.0105778107990975
D1Pas1	chr1	0.562188321188387	0.000106806198531418	0.0105870854307592
Spp1	chr5	0.561322475238911	0.000110034474152178	0.0108429265352782
Dnah7a	chr1	0.56100274416323	0.00011124877410321	0.0108984763963565
Bri3bp	chr5	0.560593169294468	0.000112822038322812	0.0109248253525072
Zfp979	chr4	0.560755237282122	0.000112197104782846	0.0109248253525072
Oat	chr7	-0.560278806263736	0.000114043226653137	0.0109796099591572
Pqlc1	chr18	-0.559361512295855	0.000117675398769999	0.0112645616011144
Aplp1	chr7	0.558914644136866	0.00011948255071009	0.0113448594485643
Socs2	chr10	0.558819957932658	0.00011986867970367	0.0113448594485643
Fgf4	chr7	0.558097003663085	0.000122854362912287	0.0115621139747563
Angptl6	chr9	0.557585303350787	0.000125008156105062	0.0116990873244246
Cpn1	chr19	-0.556712732565544	0.000128759925954339	0.0119397817343899
Rmi1	chr13	0.556656419601628	0.00012900552136608	0.0119397817343899
Eif2s2	chr2	0.55637940161547	0.000130219857911504	0.0119859508776566
Cbfa2t2	chr2	0.55508285771424	0.000136042184187678	0.0123857536386521
Cyp2b13	chr7	0.555216903503278	0.00013542949144409	0.0123857536386521
Ralgds	chr2	-0.554803414286312	0.000137327534034413	0.0124351937845648
Enox1	chr14	0.554440310439795	0.000139014119918016	0.0124516885244809
Nkain4	chr2	0.554285352177198	0.000139739579907021	0.0124516885244809
Zbtb10	chr3	-0.554316696694479	0.000139592559976618	0.0124516885244809
Sdc1	chr12	0.554047599235931	0.000140859321092214	0.0124850547456972
Chmp2a	chr7	-0.553786313813009	0.000142099256578209	0.0125286670852535
Alms1	chr6	0.55324129679468	0.000144717501922485	0.012692709906835
Nabp1	chr1	-0.552747422019141	0.000147127691403656	0.012836891074969
Cyp2b23	chr7	0.552329892115748	0.000149193580880885	0.0129496936109668
Ppp1r13b	chr12	-0.55167576345003	0.000152482955003127	0.0129664693513319
Reep5	chr18	-0.55194489465154	0.000151121728927444	0.0129664693513319
Syt9	chr7	0.552019833819714	0.000150744659871609	0.0129664693513319
Ube2dnl1	chrX	0.55176979097791	0.000152006121795537	0.0129664693513319
Ifitm7	chr16	0.550968666504924	0.000156112375020035	0.0132080530623011
Aarsd1	chr11	0.55062598805376	0.00015789925190035	0.0132256413391733
Cdc42ep3	chr17	0.550661271974996	0.000157714415288759	0.0132256413391733
Erdr1	chrY	-0.550081037277148	0.000160778999823295	0.0133998497763176
Txn2	chr15	-0.548681172201915	0.000168395504367054	0.0139651558869153
Bex2	chrX	0.547526605728802	0.000174921237214549	0.0143641204206771
Lrp2	chr2	-0.547666518328868	0.000174118446189318	0.0143641204206771
Osgep	chr14	0.547141526319204	0.000177148053964706	0.0144760204878866
Bag5	chr12	-0.546736356350069	0.00017951868412912	0.0145666519649957
G3bp2	chr5	0.546655322356242	0.000179996236673479	0.0145666519649957
Shprh	chr10	0.546186148154415	0.00018278383051949	0.0147211285041466
Phf6	chrX	0.545071326771557	0.0001895646689838	0.0149088607268385
Piga	chrX	0.545533498537502	0.000186726430379864	0.0149088607268385
Pik3ca	chr3	0.545366134434932	0.000187749763082562	0.0149088607268385
Psors1c2	chr17	0.545108593687575	0.000189334373179115	0.0149088607268385
Sap30	chr8	0.545129992571627	0.000189202250232565	0.0149088607268385
Grhl3	chr4	0.544688379936896	0.000191945843115991	0.0150255923545751
Zfp281	chr1	0.543634262593001	0.000198640577149288	0.0154773346437436
Ndrg1	chr15	-0.543309995212988	0.000200742014180998	0.0155686584331485
Elovl1	chr4	-0.542962733631241	0.000203014710647263	0.0156004698750594
Sdc4	chr2	-0.543008792634032	0.000202711941319224	0.0156004698750594
Gm14325	chr2	0.542198452695763	0.000208098687335587	0.0158457691374807
Smpdl3b	chr4	0.542205296384261	0.000208052657891367	0.0158457691374807
Fabp3	chr4	-0.541955350714282	0.000209739724328357	0.0158683189632605
Zfp987	chr4	0.541874316720455	0.000210289327235185	0.0158683189632605
Ak1	chr2	0.54173268916177	0.000211253021117569	0.0158695543038633
Arxes2	chrX	0.540715079657617	0.00021829533287993	0.0163253723946634
Commd3	chr2	-0.540091568856264	0.000222714296269458	0.0165818217382487
Epb41l4a	chr18	0.538854639733783	0.000231720385612822	0.0171252236700474
Kng2	chr16	0.538711874909938	0.000232780725990587	0.0171252236700474
Ppp1r18	chr17	-0.538671728008121	0.000233079691784312	0.0171252236700474
Cops3	chr11	0.537498481053803	0.000241971047500825	0.0173226452467257
Csad	chr15	0.537857295386734	0.000239219873012202	0.0173226452467257
Gm7616	chr9	0.538151216533626	0.000236987315249851	0.0173226452467257
Gsta3	chr1	0.537771922141941	0.0002398718940602	0.0173226452467257
Mkrn1	chr6	0.537741583035284	0.000240103988613429	0.0173226452467257
Pla1a	chr16	0.537604178430149	0.000241157673362477	0.0173226452467257
A830080D01Rik	chrX	0.53722998183773	0.000244048368360621	0.017323297740581
Lrrc58	chr16	-0.537336413066149	0.000243223016595723	0.017323297740581
Rif1	chr2	0.536850209103188	0.000247014050686228	0.0174598285953405
Txnrd1	chr10	0.536607107121707	0.000248929475738985	0.0174929374755817
Uba1	chrX	0.53652607312788	0.000249570920287968	0.0174929374755817
4930432K21Rik	chr8	0.536376018969426	0.000250762646942364	0.017503232756577
Stk31	chr6	0.535899513776337	0.000254581131579538	0.0176803744749181
Tspan31	chr10	-0.535796767183438	0.000255411331359251	0.0176803744749181
Cdc42ep1	chr15	-0.535158532703841	0.000260623203047895	0.0178179405257254
Kdm5b	chr1	0.534905393251342	0.000262716768735325	0.0178179405257254
LOC105246506	chr18	0.535245075630178	0.000259910914631986	0.0178179405257254
Lpar1	chr4	0.534995482474217	0.000261969963617546	0.0178179405257254
Rimklb	chr6	0.535302056945383	0.000259442890410021	0.0178179405257254
Gdpd5	chr7	-0.534661232066578	0.000264750427587739	0.0178834643667331
Rab3il1	chr19	-0.534473709107614	0.000266321957313231	0.0179173712004468
1700007P06Rik	chr1	0.533391992202382	0.000275552487150169	0.0184527918319278
Eif4ebp1	chr8	0.533284713374804	0.000276483449726234	0.0184527918319278
Dusp27	chr1	0.532825102050822	0.000280504100854202	0.0186468440377365
Gabbr1	chr17	0.532376618117888	0.000284478101655387	0.018745468968474
Itpk1	chr12	0.532474373436536	0.000283607598909579	0.018745468968474
Stag3	chr5	0.532279567341923	0.000285344710300911	0.018745468968474
1700061G19Rik	chr17	0.532072600188663	0.000287200756804332	0.0187460586937719
B3gntl1	chr11	0.532029153733578	0.000287591755270975	0.0187460586937719
Mcm7	chr5	0.530205421609382	0.00030444330539078	0.0193917652163739
Mrpl15	chr1	0.530205421609382	0.00030444330539078	0.0193917652163739
Ptgr1	chr4	-0.530610591578517	0.000300624516554363	0.0193917652163739
Slc6a1	chr6	0.530657335902003	0.000300186730397713	0.0193917652163739
Vamp8	chr6	-0.530307941653161	0.000303472934108928	0.0193917652163739
Vrtn	chr12	0.530558919278895	0.000301109124698561	0.0193917652163739
Ywhae	chr11	0.530043353621729	0.000305983007705386	0.01941601267076
Havcr1	chr11	-0.529701759493836	0.000309251249277795	0.019549346897742
Gm19705	chr1	0.529440466632929	0.000311772371145028	0.0195740884879949
Top3b	chr16	0.529419077691523	0.000311979562219117	0.0195740884879949
Zrsr2	chrX	0.529151979689633	0.000314577351838696	0.0196634320820964
Sepw1	chr7	-0.528503707739018	0.000320963577635647	0.0199880366265887
Actb	chr5	-0.527207163837787	0.000334087141857175	0.0206003983031261
Cdh3	chr8	0.527270161417522	0.000333438495030083	0.0206003983031261
Elmo3	chr8	-0.527097429690472	0.000335219716873226	0.0206003983031261
Slc46a1	chr11	-0.527049483166943	0.000335715660025872	0.0206003983031261
Gata4	chr14	-0.52653938439733	0.000341032961559914	0.0208503071972689
Anp32b	chr4	0.526315789905691	0.000343387507360017	0.0209179182665273
Ppp1r3b	chr8	-0.525438425353985	0.00035276840913828	0.0214115086590017
Slc29a1	chr17	0.524208906066192	0.000366302330532719	0.0221526954551773
Fam96a	chr9	-0.523965804084711	0.000369032880831621	0.0222375497111198
Mgl2	chr11	0.523807597986768	0.00037081968252715	0.0222651301852861
Capns1	chr7	-0.523641668109404	0.000372702067679445	0.0222738688671955
Ifi30	chr8	-0.523560634115577	0.000373624471805273	0.0222738688671955
Serpina3m	chr12	0.523317544525361	0.00037640386371594	0.0222740119833625
Tmem9	chr1	-0.523398566127923	0.000375475436893543	0.0222740119833625
Trim12a	chr7	0.523212053983423	0.00037761577144669	0.0222740119833625
4930504C09Rik	chr15	0.522687438833807	0.000383694944015707	0.0224971558694627
Apela	chr8	0.522436226200066	0.000386636977528922	0.0224971558694627
Gm21283	chr8	0.522520712378039	0.000385645278284071	0.0224971558694627
Ube2dnl2	chrX	0.522424858360772	0.000386770588013686	0.0224971558694627
Trh	chr6	0.520806932739228	0.000406215192706035	0.0234652307179707
Utf1	chr7	0.520886512319289	0.000405238639312806	0.0234652307179707
Nek6	chr2	-0.52063475105885	0.000408335340235597	0.0235066447409853
Pqbp1	chrX	0.520481342350155	0.000410232692665608	0.0235349933819666
Gpc4	chrX	0.520368078077017	0.000411638616249946	0.0235350515338535
Vnn1	chr10	-0.520080163477879	0.000415231930528349	0.0236597459190847
Klf6	chr13	-0.519800867906277	0.000418744559105426	0.0237335902734856
Marcksl1	chr4	-0.519752036405713	0.000419361432721569	0.0237335902734856
Wsb1	chr11	-0.519427900430405	0.000423476867038838	0.023885806318635
Cct8	chr16	0.519022730461271	0.000428672123251017	0.0240977027137619
Carnmt1	chr19	0.518131356529175	0.000440303576253998	0.0246687809679163
Ccdc85b	chr19	0.517579306749472	0.000447648460641577	0.0247629350907571
Col18a1	chr10	0.517565782823434	0.000447829764415826	0.0247629350907571
Dpy30	chr17	0.517402050584733	0.00045003001643942	0.0247629350907571
Fmn2	chr1	0.517340967162329	0.000450853343044468	0.0247629350907571
Hormad1	chr3	0.517391203613151	0.000450176121204447	0.0247629350907571
Pcsk1n	chrX	0.517521373823822	0.000448425581569844	0.0247629350907571
Cep55	chr19	0.516920073150103	0.000456563290263337	0.0248351302249814
Cpne5	chr17	0.516690576813254	0.000459703943990496	0.0248351302249814
Gng2	chr14	-0.516653752989083	0.000460209677636966	0.0248351302249814
Lrrc2	chr9	0.516591710646464	0.000461062888011534	0.0248351302249814
Pdgfra	chr5	-0.516595476557858	0.000461011058531349	0.0248351302249814
Wnk3	chrX	0.51689524677294	0.000456902107872804	0.0248351302249814
Gjc1	chr11	0.516419233577406	0.000463442263885241	0.024883284630146
Kdm3b	chr18	0.516105506683503	0.000467798478043269	0.0250369332401944
4930555G01Rik	chr14	0.515944350951152	0.000470050431535906	0.0250773402200302
4930528D03Rik	chr13	0.515783779418509	0.000472303886096654	0.0251175704758449
Exosc5	chr7	0.515457234732887	0.000476916509754332	0.0252826119348246
Akt1	chr12	-0.515072933549433	0.00048239669011034	0.0254924585259572
Ccdc163	chr4	0.514293288632821	0.000493688309451646	0.0258841117545488
Wdr82	chr9	0.514241724825484	0.000494443395502364	0.0258841117545488
Zbtb24	chr10	0.514322758819311	0.000493257220602873	0.0258841117545488
Mitf	chr6	0.514080535270364	0.000496810491431285	0.0259270073285261
Emc8	chr8	0.513674486868696	0.000502818467531964	0.0261590526959486
Cenpq	chr17	0.513024914043163	0.000512565177461397	0.0265835661078431
Gcnt1	chr19	-0.512545098007429	0.000519873077114113	0.0267184664148278
Mgst3	chr1	-0.51254204698566	0.000519919843253948	0.0267184664148278
Slc2a1	chr4	0.512540010955119	0.000519951053679194	0.0267184664148278
Emp2	chr16	-0.512307033360501	0.000523533485751154	0.0268202842608665
Slc2a7	chr4	0.511857870511043	0.000530502612430004	0.0270150864864326
Znfx1	chr2	0.51185410844464	0.000530561333216113	0.0270150864864326
Atraid	chr5	-0.511569481431608	0.000535020897968351	0.0271596063114115
Snhg5	chr9	-0.511324501047716	0.000538886130330973	0.0272731735809802
Mrpl39	chr16	0.511162433060062	0.000541456921217925	0.027320742000731
Fgfr2	chr7	-0.510792721842646	0.000547362591166455	0.0273713973946879
Id3	chr4	0.510858995137763	0.000546299734433697	0.0273713973946879
Mrps31	chr8	0.510838297084754	0.000546631480416188	0.0273713973946879
Tnfrsf9	chr4	-0.509904607443608	0.000561785488084956	0.0280090193345214
Ivd	chr2	0.509724473257699	0.000564752020014627	0.0280733704429823
Chst12	chr5	-0.50948350429191	0.000568742333825126	0.0281049309033584
Fgfr4	chr13	-0.509578609579951	0.000567164437365307	0.0281049309033584
Rnf10	chr5	-0.50937968519587	0.000570469286985398	0.0281073573399394
Rarg	chr15	0.509153783731333	0.000574243218971316	0.0281357561178699
St5	chr7	0.509144143650027	0.000574404763151355	0.0281357561178699
Dnmt1	chr9	0.508731413245255	0.000581359385625579	0.0283933890029146
4930402H24Rik	chr2	-0.508589951377634	0.000583760342297686	0.0284277710877059
Mre11a	chr9	0.50832624327612	0.000588259822619342	0.0285638508652731
Rex2	chr4	0.508164175288467	0.00059104045801684	0.028615924140746
Endod1	chr9	-0.507824521894979	0.000596906153178839	0.028751908279898
Tcf12	chr9	0.507802874125938	0.000597281762261491	0.028751908279898
Gnptab	chr10	-0.507698541329011	0.000599095001680634	0.0287565600806704
Lgmn	chr12	-0.507434869344024	0.000603699429943365	0.0288429593518416
Zfp248	chr6	-0.507398414771809	0.000604338510774618	0.0288429593518416
Kdm2b	chr5	0.50702969937489	0.000610836521194473	0.0290702653495733
Slc25a4	chr8	-0.506867631387236	0.00061371242833194	0.0291243926329084
Glipr1	chr10	-0.50645811115852	0.000621033438374918	0.0292918289313186
Lhfpl2	chr13	-0.506377353349049	0.000622486335932989	0.0292918289313186
Sirt1	chr10	0.506381427424275	0.00062241296730815	0.0292918289313186
Lrch2	chrX	0.506069368293988	0.000628055180444778	0.0294710935092743
Il17d	chr14	0.505831770315127	0.000632381719402838	0.0295912250375317
Lpcat3	chr6	-0.505490053492179	0.000638650946731347	0.0298013388848009
Rgcc	chr14	0.505243187668998	0.000643214529739758	0.0299309161172234
Cdhr1	chr14	0.505060975018139	0.000646601609082911	0.0299509828424249
Fez1	chr9	0.505027715636098	0.000647221572884301	0.0299509828424249
Brca2	chr5	0.504803243836358	0.000651419703977895	0.0300325035864537
Lgals9	chr11	0.504742031684754	0.000652568726448732	0.0300325035864537
Clasp1	chr1	0.504641110146352	0.000654467096609987	0.0300373501435904
Man2a1	chr17	-0.504197059743903	0.000662878627828925	0.030297024392662
Oas1b	chr5	0.504057054336042	0.00066555067911292	0.030297024392662
Tsr2	chrX	0.504112475597122	0.000664491796232555	0.030297024392662
Gm8267	chr14	0.503121878801992	0.000683647120469981	0.030994342459628
Mfsd14a	chr3	0.503059033677372	0.000684878846960715	0.030994342459628
Soat1	chr1	-0.502980563701413	0.000686419594825812	0.030994342459628
Gltscr1l	chr17	0.502533372176262	0.000695259412180134	0.0313091012710796
Ccnd3	chr17	0.50232972773293	0.000699318533680041	0.0313234868347809
Fbxo22	chr9	0.50232972773293	0.000699318533680041	0.0313234868347809
Glipr2	chr4	-0.50087126033703	0.000729013479057898	0.0324798771307923
Slc38a1	chr15	-0.500919010575457	0.00072802371319844	0.0324798771307923
Kcnab3	chr11	0.500375977759615	0.000739350782562875	0.0327661489669134
Pik3r4	chr9	0.500384911881085	0.000739163160675716	0.0327661489669134
Calm1	chr12	-0.499898707918123	0.000749435758961578	0.0329102733675299
Cdipt	chr7	-0.499655605936642	0.000754619698585889	0.0329102733675299
Col6a5	chr9	0.499705789908303	0.000753546954345726	0.0329102733675299
Gjb5	chr4	-0.500121555915721	0.000744711673278122	0.0329102733675299
Ptma	chr1	0.499817673924296	0.000751160195222738	0.0329102733675299
Slc43a3	chr2	-0.499939233136153	0.000748574692336343	0.0329102733675299
Ube2d3	chr3	0.499574571942816	0.000756354778324916	0.0329102733675299
Efna2	chr10	-0.499095645342584	0.0007666823539498	0.0331845197450447
Mylpf	chr7	0.499007333986027	0.000768600385689908	0.0331845197450447
Spin1	chr13	0.499169401973681	0.000765083711173335	0.0331845197450447
Pald1	chr10	0.498705888523964	0.000775179772656369	0.0333183125356617
Parp1	chr1	0.49868319801072	0.000775677046854588	0.0333183125356617
Synj1	chr16	-0.49835657298504	0.00078286681407835	0.0335411377735052
Zfp459	chr13	0.49762975609097	0.000799079540268146	0.0341484195371734
Zfp423	chr8	0.49738913793542	0.0008045125056233	0.0342931132167977
Clybl	chr14	0.496575762473299	0.000823122690029227	0.0349973383334254
Erf	chr7	-0.496389338690609	0.000827441808643126	0.0350032959050244
Hsd17b14	chr7	0.496402553026254	0.000827134990946788	0.0350032959050244
Ptp4a3	chr15	0.496087086127305	0.000834487444487975	0.0352124273805102
Gins4	chr8	0.495765974232951	0.000842031265827707	0.0354414767968486
Fgf10	chr13	-0.495602156928469	0.000845903170224004	0.0354851946399103
Lsr	chr7	-0.495542949756888	0.000847306462271019	0.0354851946399103
Ntn1	chr11	0.495366182527423	0.000851508448472226	0.0355722432139819
Lmna	chr3	-0.495198736276163	0.000855505988341468	0.0356425428671676
LOC101056073	chr4	0.495117702282336	0.000857446560140195	0.0356425428671676
Akr1a1	chr4	-0.494307362344067	0.000877069201706605	0.0359233820708779
Arhgef5	chr6	-0.494606249177405	0.000869785456922341	0.0359233820708779
Lrp10	chr14	-0.494465091403985	0.000873218665220893	0.0359233820708779
Pold2	chr11	0.494712532313202	0.000867208407617901	0.0359233820708779
R3hdm4	chr10	-0.494307362344067	0.000877069201706605	0.0359233820708779
Tgif1	chr17	0.494489465153971	0.000872624990848546	0.0359233820708779
Akr1b8	chr6	-0.494063301458663	0.00088305713053603	0.0359926351599503
Gm12504	chr4	0.494145294356414	0.000881041418488255	0.0359926351599503
Gm11545	chr11	-0.493859219760895	0.000888092129482406	0.0361099984298283
Clec2i	chr6	0.493234336067224	0.000903668423582494	0.0366543666630846
Qsox1	chr1	-0.49306389383984	0.000907959022274621	0.0367394433360977
Pyy	chr11	-0.492914935046644	0.000911723664489642	0.0368028791024831
Mmp12	chr9	0.492668879567515	0.000917972701526153	0.0369660545576109
Cops7a	chr6	0.492038410516914	0.000934159128815896	0.0375276588151652
4930519F16Rik	chrX	0.490970395373679	0.000962159721821175	0.0384469007524744
Chd9	chr8	0.491004787926032	0.000961246521637719	0.0384469007524744
Ticrr	chr7	0.490903934603338	0.000963926594796995	0.0384469007524744
Ei24	chr9	0.490741866615684	0.000968247322824824	0.038527503923899
Lck	chr4	0.490492828960271	0.000974920270398428	0.038701100402167
Dok1	chr6	-0.489847730266963	0.000992396428084733	0.0392090211398006
Utp3	chr5	0.489850492683588	0.00099232100176491	0.0392090211398006
Dnaja1	chr4	0.489688424695934	0.000996754824448987	0.0392885572215751
Bod1l	chr5	0.489281520817905	0.00100796462398834	0.0395056258190804
Tst	chr15	0.489248765308867	0.00100887186633011	0.0395056258190804
Whamm	chr7	-0.48923199406765	0.00100933666729742	0.0395056258190804
Habp4	chr13	-0.489080198542675	0.00101355222965914	0.039567947660274
Nid2	chr14	0.489004766217036	0.0010156529067525	0.039567947660274
Zcwpw1	chr5	0.488816957895188	0.00102089992768961	0.0395882305292972
Zscan10	chr17	0.488878084757665	0.00101918951341453	0.0395882305292972
Cryab	chr9	-0.48817279207366	0.00103908047112984	0.0402001756405705
Gm4737	chr16	0.487986710825569	0.00104438565840761	0.0403123238471065
Raet1d	chr10	-0.487493111422338	0.00105857512364707	0.0407660930375535
Rps6kl1	chr12	0.487248282628567	0.00106567661189534	0.0409454463359421
Prdm5	chr6	0.487075690868349	0.00107070822854853	0.0410446321387759
Cdh16	chr8	0.486854271387394	0.00107719426743477	0.0411989917079162
Gli2	chr1	0.486325671460186	0.00109282002342	0.0413706596733992
Rab20	chr8	-0.486386556631531	0.00109101000703542	0.0413706596733992
Sh3tc2	chr18	-0.486615534790292	0.00108422670106588	0.0413706596733992
Tada1	chr1	-0.486441603443082	0.00108937585045975	0.0413706596733992
Zyx	chr6	-0.486284996955205	0.00109403069695056	0.0413706596733992
Baz1a	chr12	-0.485796494249217	0.00110866438861412	0.0418250087027145
Nvl	chr1	0.485717758998416	0.00111103921159909	0.0418250087027145
Vrk3	chr7	0.485575364667747	0.00111534561511269	0.0418929814896139
Tbc1d25	chrX	0.485472305731199	0.00111847165517773	0.0419164142450499
Zdhhc7	chr8	-0.48531247998025	0.00112333498286602	0.0420047045378828
Hirip3	chr7	0.484745351072494	0.00114074415131585	0.042502950327158
Msx2	chr13	-0.484631391297748	0.00114427116747542	0.042502950327158
Sox15	chr11	0.484655359193033	0.00114352856558172	0.042502950327158
Ift43	chr12	-0.484419839351576	0.00115084432946387	0.0426525314318114
Stambpl1	chr19	0.4843242300277	0.00115382601367265	0.042668638810252
Id1	chr2	0.483527174623094	0.00117895144801294	0.0434980540065809
Zbtb44	chr9	0.483448807171263	0.00118144786132965	0.0434980540065809
Fthl17e	chrX	0.482985282234814	0.00119630981524928	0.0439486447917893
Cdc25b	chr2	-0.482724654264825	0.00120473903274446	0.0441614623118933
Bnip3l	chr14	0.482395365251514	0.00121546428120453	0.0443604741584711
Mybl2	chr2	0.482476399245341	0.00121281709321996	0.0443604741584711
Ngfrap1	chrX	0.482266660925405	0.00121967929304525	0.0444175380806391
Usp1	chr4	0.481990195282379	0.00122877733873506	0.0446517960487845
Asl	chr5	-0.481766612641815	0.00123617910780159	0.0447531405665048
Cmtm7	chr9	-0.481503991319418	0.00124492380038152	0.0447531405665048
Dmkn	chr7	-0.481511995883395	0.00124465645732907	0.0447531405665048
Krt18	chr15	-0.481609776972178	0.00124139479530595	0.0447531405665048
Krt8	chr15	-0.481606189497581	0.00124151432766853	0.0447531405665048
Gm13212	chr4	0.481341923331764	0.00125034765772702	0.0448518714394925
Cep170b	chr12	-0.480996355558491	0.00126198272599327	0.0448847868913785
Hdac6	chrX	0.481017787356456	0.00126125834425985	0.0448847868913785
Inpp5k	chr11	0.481002535200432	0.00126177381997555	0.0448847868913785
Ubl7	chr9	0.481017787356456	0.00126125834425985	0.0448847868913785
Rnf138	chr18	0.480774685374976	0.00126949673432764	0.0450563756217301
Bend5	chr4	-0.480541095564018	0.00127745772968628	0.0452430695300308
Nop2	chr6	0.480369515405841	0.00128333356216104	0.0453552823487802
Dkk1	chr19	-0.480159509078361	0.00129055794994371	0.0455145826893831
Arxes1	chrX	0.479655812963133	0.00130803279125692	0.0459374534992368
Rsph9	chr17	0.479723605589856	0.00130566868599023	0.0459374534992368
4930453N24Rik	chr16	0.479397107479918	0.00131708946376549	0.0460623855887254
C330007P06Rik	chrX	0.479474818147876	0.00131436316762884	0.0460623855887254
Mpc1	chr17	0.479235039492265	0.00132279138569204	0.0460694413578234
Tmem107	chr11	0.479302071376727	0.00132043040073224	0.0460694413578234
P4ha2	chr11	-0.479154005498438	0.0013256505501097	0.0460732323971735
4933431E20Rik	chr3	0.478769447530311	0.00133929398618645	0.0462848699261931
Odf2l	chr3	0.478838380966729	0.00133683922656871	0.0462848699261931
Zfp113	chr5	0.478748835529303	0.0013400287675623	0.0462848699261931
Phf11b	chr14	0.478583299723328	0.00134594280515842	0.0463934853333618
Cdca3	chr6	-0.478505733547823	0.00134872194025319	0.0463938191850542
Gm3383	chr14	0.478251809956616	0.00135785545926787	0.0466122841263431
Bex1	chrX	0.477900186883192	0.00137059374757982	0.0469533465428573
Plekha2	chr8	0.477752519996885	0.00137597481062226	0.0470414898521307
Calm4	chr13	0.476936206480167	0.0014060611174557	0.0473930298583861
Fetub	chr16	0.476990136267053	0.00140405562277663	0.0473930298583861
Fxr1	chr3	0.476966087665112	0.00140494960808903	0.0473930298583861
Igf2	chr7	-0.477155598016902	0.00139791838869395	0.0473930298583861
Me1	chr9	-0.477128155652765	0.00139893462068284	0.0473930298583861
Tmem116	chr5	-0.477118380702817	0.00139929675993004	0.0473930298583861
Zfp462	chr4	0.476941563391733	0.00140586179569366	0.0473930298583861
Tspan8	chr10	-0.476570266823549	0.00141973657217755	0.047662178471179
Zfp600	chr4	0.476641951689804	0.00141704840414404	0.047662178471179
Wrb	chr16	0.476151885838196	0.0014355161392052	0.0480955327279309
Lrrc17	chr5	-0.475813197276157	0.00144840368034488	0.0484304559942864
Ccnd1	chr7	0.475398189989901	0.00146433496097002	0.0488656160680672
Fthl17f	chrX	0.47506643968286	0.00147718163704173	0.0491963156734057
Dtymk	chr1	0.474454033856478	0.00150115890946664	0.0496984467418682
Lsm3	chr6	-0.474454033856478	0.00150115890946665	0.0496984467418682
Rsu1	chr2	-0.474535067850305	0.00149796655714743	0.0496984467418682
Fam198b	chr3	-0.473963613341578	0.00152060804676621	0.0502430493085357
Zfp202	chr9	0.473795442418402	0.00152732857965267	0.0503657645006723
N4bp3	chr11	0.473670920063142	0.00153232174113108	0.0504311469694063
Tdrd12	chr7	0.473080221394901	0.00155620533926458	0.0510167355055973
Ubd	chr17	0.473125694700415	0.0015543550871073	0.0510167355055973
Gm17026	chr14	0.472962463849679	0.00156100581316534	0.0510741589495034
Cd82	chr2	-0.472560420786499	0.00157749433490864	0.0515130313808764
Cdca7	chr2	0.472266116023152	0.0015896618575627	0.0517138352986727
Fam101b	chr11	-0.471972589751502	0.00160187985911592	0.0517138352986727
Fam189a2	chr19	-0.472044594272237	0.00159887501040405	0.0517138352986727
Platr5	chr1	0.472016559990282	0.00160004432640177	0.0517138352986727
Tet1	chr10	0.472104048035498	0.00159639768341835	0.0517138352986727
Trim16	chr11	0.471965745418208	0.00160216574259856	0.0517138352986727
Kdelr3	chr15	-0.471729000931937	0.00161208224537088	0.0518341684730383
Pdk1	chr2	0.471784091826286	0.00160976981989705	0.0518341684730383
Nlrp4f	chr13	0.471550873464509	0.00161957922914176	0.0519754621582046
Klhl22	chr16	0.471474878444084	0.00162278706583938	0.0519788316002702
Chchd7	chr4	0.471067164816368	0.00164009330464149	0.0524329065636532
Pex2	chr3	-0.470543335033104	0.00166256789062684	0.0530501662929159
Cenpe	chr3	-0.470321300171306	0.00167217607475123	0.0532553110346629
Gm5458	chr14	0.470087969533799	0.00168232595949252	0.05337561453299
Jarid2	chr13	0.470159232183652	0.0016792202695077	0.05337561453299
Tshz1	chr18	-0.469729904246977	0.00169800778451404	0.0537713164578055
Hsd17b6	chr10	-0.469279593373104	0.0017179130268901	0.0542990170310621
Ezh2	chr6	0.468862688282422	0.00173652526658191	0.0543048318187007
Gm3696	chr14	0.469046889757175	0.00172827993791246	0.0543048318187007
Mthfr	chr4	-0.468862688282422	0.00173652526658191	0.0543048318187007
Rnf8	chr17	0.469124797406807	0.001724803021422	0.0543048318187007
Tmprss11d	chr5	0.468839913189165	0.00173754714988202	0.0543048318187007
Zfp532	chr18	0.469080873984033	0.00172676250505771	0.0543048318187007
Syngr2	chr11	-0.468700620294768	0.00174380858394491	0.0543990342611642
Nono	chrX	0.468538552307114	0.00175111889339461	0.0545255459147705
4930503E14Rik	chr14	0.468405171731802	0.00175715552434607	0.0545879046167184
Calm5	chr13	0.468350421711888	0.00175963875913491	0.0545879046167184
Ist1	chr8	-0.468152350081037	0.00176864840099378	0.0547659852374267
Baz2b	chr2	0.467620664494444	0.00179303500894733	0.0553166159666404
Vsig2	chr9	0.467684678397443	0.00179008326052619	0.0553166159666404
Entpd1	chr19	-0.467290804787451	0.00180831347863584	0.0556854180038743
Ak3	chr19	-0.466819212088665	0.00183035653083393	0.0559425669978285
Hkdc1	chr10	-0.466680287302077	0.00183689521883198	0.0559425669978285
Mmp16	chr4	0.466648999348948	0.00183837067368326	0.0559425669978285
Rnasek	chr11	-0.466674770449096	0.00183715530263497	0.0559425669978285
Slx4ip	chr2	0.466693023304233	0.00183629492323079	0.0559425669978285
Wee1	chr7	0.466917872430576	0.00182572544030706	0.0559425669978285
Zfhx2	chr14	0.466613621482974	0.00184004025882304	0.0559425669978285
Myl6	chr10	-0.466431668467615	0.00184864833318563	0.0561024581114596
Arf1	chr11	-0.466269600479961	0.00185634559386312	0.05623417972585
Gc	chr5	0.465867996769394	0.00187554148900397	0.0567131245916868
Gpx3	chr11	-0.465709851485294	0.0018831485096363	0.0568405474476167
Atp8b2	chr3	0.465117834948654	0.00191186785648673	0.0576036157047944
Aldh18a1	chr19	-0.464910858995138	0.00192199932686672	0.0576902173391924
Crxos	chr7	-0.464892022584904	0.00192292371786917	0.0576902173391924
Slc22a23	chr13	-0.464848246882329	0.00192507351316909	0.0576902173391924
LOC100861615	chr14	0.464686683305714	0.00193302617047583	0.0577220221173104
Mcm5	chr8	0.46472995459725	0.00193089338549013	0.0577220221173104
Chm	chrX	0.464450429857544	0.00194470750778577	0.0579675092000483
Kit	chr5	0.46411089686471	0.00196160453189824	0.05835695844279
Taf6l	chr19	0.464048176030638	0.00196474000487903	0.05835695844279
Fam83h	chr15	-0.463436081479512	0.0019955721839531	0.0591678322576678
Tdp2	chr13	0.463352376702193	0.00199982154039901	0.0591890643900427
Gm10324	chr13	0.463190308714539	0.00200807178483817	0.0592328662044057
Slc16a6	chr11	-0.463184398655907	0.00200837320941395	0.0592328662044057
Wdr5	chr2	0.463028240726885	0.00201635204679401	0.0593636722107087
Fgr	chr4	0.462869937017061	0.00202446905574573	0.0594980800383377
Tceal8	chrX	0.462251738511367	0.00205644391486865	0.0603319587773723
Efhd2	chr4	-0.461860376190551	0.00207691571627031	0.0608260351030774
Pola1	chrX	0.461432481759524	0.00209950397045234	0.0613802626754233
Tsnax	chr8	-0.461326526856521	0.00210513060881662	0.0614375399980768
Aqp8	chr7	-0.460858995137763	0.00213011754837702	0.0619504286578484
Arl8a	chr1	-0.460790524376632	0.00213379879032823	0.0619504286578484
Tmem9b	chr7	-0.460886586413816	0.00212863572254328	0.0619504286578484
Pml	chr9	0.460291734197731	0.00216078527120445	0.0626253890367075
B3galnt1	chr3	-0.460170704362321	0.00216737863424425	0.0627079911586522
Phospho2	chr2	-0.460097750249491	0.00217136152833346	0.062714910901107
Spint2	chr7	0.459948948961463	0.00217950526482102	0.0628417765856829
Ruvbl2	chr7	0.459543778992329	0.00220181638611231	0.0633759932992325
Zfp708	chr13	0.459424289650212	0.00220843451016345	0.0634574526831186
Rbpms2	chr9	0.458895507041714	0.00223793294114108	0.0641949531335538
Susd4	chr1	0.458430846326661	0.00226414027089317	0.0646496455031613
Timd2	chr11	-0.458433008494397	0.0022640176991134	0.0646496455031613
Zfp97	chr17	0.458409303078752	0.00226536186188847	0.0646496455031613
Rbpj	chr5	0.458328269084925	0.00226996202410446	0.0646707548091801
Sos2	chr12	-0.458230111600524	0.00227554527623411	0.0647197529159148
Dcun1d4	chr5	0.457967184747318	0.00229056033895487	0.0650363844036814
P2rx3	chr2	-0.457713370041629	0.00230513773551841	0.0653395386555067
Zfp664	chr5	0.457355861159003	0.00232580919018141	0.0658141141113495
Abcb4	chr5	0.457127129355524	0.00233912011125979	0.0659679126327002
Ahcy	chr2	0.457193793171349	0.00233523373918966	0.0659679126327002
Dkc1	chrX	0.456626555214561	0.00236848499688482	0.0666837994417049
Ddx5	chr11	0.45638345323308	0.00238286265055114	0.0669760320839474
Zic1	chr9	-0.456137890815478	0.00239746375873925	0.0672735559236179
Taf7	chr18	0.456059317257772	0.00240215233174652	0.0672924011060496
Hmox2	chr16	-0.455897249270119	0.00241184860788177	0.067451231851812
Dap	chr15	-0.455591572123177	0.00243023058441925	0.0675574844640837
Ogt	chrX	0.455654147288638	0.00242645760678851	0.0675574844640837
Rnf185	chr11	0.455565914944085	0.00243177907902594	0.0675574844640837
Stx18	chr5	-0.455573113294811	0.00243134454743616	0.0675574844640837
Hdac2	chr10	0.45533001131333	0.00244605737404727	0.067841644255033
Timm17b	chrX	0.455167943325676	0.00245590939242518	0.0680023043667878
Pak1	chr7	0.455050619627318	0.00246306319989228	0.0680878460801906
Cyp2b19	chr7	0.454406329055487	0.00250267651702787	0.0687292410053294
Enpep	chr3	-0.454414983069551	0.00250214074601377	0.0687292410053294
Gjb3	chr4	-0.454438637381234	0.00250067681954289	0.0687292410053294
Pde4dip	chr3	-0.454465246416957	0.00249903093050787	0.0687292410053294
Sumo3	chr10	0.454114501405927	0.00252080277654411	0.0691137284986367
Gm10406	chr14	0.454018093052139	0.0025268162985607	0.0691427188539481
Nrp2	chr1	0.453965294008384	0.00253011501059397	0.0691427188539481
Raet1a	chr10	-0.453794090022146	0.002540837341898	0.0693226500838359
Abhd18	chr3	-0.452229508140697	0.00264069163699436	0.0715504166171363
Agrp	chr8	-0.452180936655291	0.00264384598173396	0.0715504166171363
Gk5	chr9	0.452421659107623	0.00262824530923477	0.0715504166171363
Srd5a3	chr5	-0.45221368581869	0.00264171881179677	0.0715504166171363
Zc3h7b	chr15	0.452336670231477	0.0026337439789275	0.0715504166171363
Bre	chr5	0.452007617566428	0.00265512873185499	0.0716779716032797
Spi1	chr2	-0.451977145351455	0.0026571167840041	0.0716779716032797
Zmynd19	chr2	0.451845549578774	0.00266571731675546	0.0717943673477291
Coro1b	chr19	-0.451764515584947	0.00267102551072257	0.0718218609239558
Nagk	chr6	-0.451440379609639	0.00269235128327972	0.0722792767588171
Sema6d	chr2	-0.451195536347654	0.002708559214029	0.0725980543254621
Gng3	chr19	0.450907946873435	0.00272770624623397	0.072994464915194
Egln1	chr8	-0.4506617937581	0.00274418887441877	0.0733184242811216
Snx22	chr9	-0.450484315376365	0.00275612719757845	0.0735201318691626
Vrk1	chr12	0.45038693768989	0.0027626967999073	0.0735782142957822
Eif3l	chr15	0.449657631745448	0.00281233832361731	0.0740300576222707
Ifitm2	chr7	0.449738665739274	0.00280678419549745	0.0740300576222707
Ifngr1	chr10	-0.449617491766736	0.00281509311883219	0.0740300576222707
Kcns3	chr12	-0.449675586053344	0.00281110689096331	0.0740300576222707
Litaf	chr16	-0.449554294975689	0.00281943509807836	0.0740300576222707
Mbd6	chr10	-0.449677789234026	0.00281095581396122	0.0740300576222707
Oplah	chr15	-0.450040522014075	0.00278617941857935	0.0740300576222707
Rbp1	chr9	0.449929677355209	0.00279373021480112	0.0740300576222707
Xrcc6	chr15	0.449819699733101	0.00280123970103755	0.0740300576222707
Cep250	chr2	0.44935170178282	0.00283339406797997	0.0740545437525344
Fam151a	chr4	-0.449348291362435	0.00283362956932752	0.0740545437525344
Kcnn3	chr3	0.449367328935302	0.0028323151786861	0.0740545437525344
C77370	chrX	0.449110321319002	0.00285010471937804	0.0743690876308737
Cops6	chr5	0.448847291807179	0.00286841256962179	0.0746143592644475
Phf11d	chr14	0.448847291807179	0.00286841256962179	0.0746143592644475
Cct6a	chr5	0.448604189825698	0.00288542509702714	0.0749091426886536
LOC105245869	chr14	0.448557704049216	0.0028886882865849	0.0749091426886536
Plekhf1	chr7	-0.44828005385039	0.0029082461925345	0.0751835497181141
Slc47a1	chr11	0.44830413548407	0.00290654527239464	0.0751835497181141
Gm17644	chr1	0.447894318643951	0.00293561052611988	0.0756574577439388
Gm30551	chr13	0.447895249950088	0.00293554418746184	0.0756574577439388
4930526L06Rik	chr19	0.447234743955058	0.00298292491617385	0.0767587683498378
Gm1045	chr5	0.447120492290625	0.00299118834458417	0.0768533545221994
Lhx6	chr2	0.446958048484009	0.00300297191410861	0.0770379563631661
Pi4k2b	chr5	-0.446523187206977	0.00303471709533606	0.0777333039465897
Airn	chr17	0.44583809756625	0.00308532629145117	0.0779568416808296
Borcs8	chr8	-0.445849034035583	0.00308451261230034	0.0779568416808296
C1qbp	chr11	0.446092136017064	0.00306647420244799	0.0779568416808296
Dock6	chr9	0.445995717744579	0.00307361743635139	0.0779568416808296
Efcc1	chr6	0.445870451770122	0.00308291966642474	0.0779568416808296
Hspa4	chr11	0.446173170010891	0.00306048198884219	0.0779568416808296
Rpl10l	chr12	0.44593006802941	0.00307848949931936	0.0779568416808296
Snap47	chr11	0.44593006802941	0.00307848949931936	0.0779568416808296
Ulk2	chr11	-0.445998428998669	0.00307341637147765	0.0779568416808296
Zdhhc4	chr5	-0.445768000041756	0.00309054605481604	0.0779711257684913
Abcf2	chr5	0.445200762084968	0.00313307063301272	0.0788066054718153
Cbx7	chr15	0.445200762084968	0.00313307063301272	0.0788066054718153
Nek4	chr14	0.445137763371151	0.00313782500386121	0.0788078627656417
Cnn2	chr10	-0.444943876330722	0.00315249692500439	0.0789396539427108
Tmem39a	chr16	0.444957660103488	0.00315145189039885	0.0789396539427108
Cnot10	chr9	0.444390422146699	0.00319470949799782	0.0797582317592541
Ppard	chr17	-0.444451049464504	0.00319006135489379	0.0797582317592541
Prpsap1	chr11	-0.444309388152872	0.00320093143598842	0.0797946479399971
Eomes	chr9	-0.444102155244911	0.00321689147968986	0.0798237871332283
Frk	chr10	-0.444184435948844	0.00321054630418827	0.0798237871332283
Nudt21	chr8	0.443985252177565	0.00322592549481826	0.0798237871332283
Suclg1	chr6	-0.443985252177565	0.00322592549481826	0.0798237871332283
Zfp418	chr7	0.444095606161866	0.0032173969918583	0.0798237871332283
Tom1l1	chr11	-0.443783874243336	0.00324153967566344	0.0800918475615249
Tmem130	chr5	0.443673485210891	0.00325012693981105	0.0801857533073854
Gata3	chr2	-0.44357311223581	0.00325795233721803	0.0802606140486418
U2surp	chr9	0.44333698022695	0.0032764270616989	0.0805972189979149
Serinc3	chr2	-0.443012844251642	0.003301936533527	0.0809868825909873
Tbc1d13	chr2	0.443012844251642	0.003301936533527	0.0809868825909873
Pim2	chrX	0.442841515611899	0.00331549022047376	0.0810848094414949
Pipox	chr11	0.44284000744936	0.00331560974614518	0.0810848094414949
Cyb5r3	chr15	-0.442607674282508	0.00333406786108126	0.081340640733415
Pde9a	chr17	0.442586155442875	0.00333578200715474	0.081340640733415
Pdk2	chr11	-0.44236045385438	0.00335380747446713	0.0815427907289889
Pla2g1b	chr5	0.44236045385438	0.00335380747446712	0.0815427907289889
Frmpd1	chr4	-0.442241923925574	0.00336330787770956	0.0816552660396964
Tmem181b-ps	chr17	-0.442153387113846	0.00337041963979997	0.0817095076786238
Kpnb1	chr11	0.442040436325719	0.0033795115760548	0.0818115287891185
Msantd2	chr9	0.441895372113697	0.0033912199638045	0.0818583816046872
Scarb1	chr5	0.441912462368429	0.00338983873648509	0.0818583816046872
Lurap1l	chr4	-0.441679636498005	0.00340869803763131	0.0821618842106471
Gse1	chr8	0.441241565190964	0.00344443167947661	0.0829039073198163
Liph	chr16	0.441057493445742	0.00345954402909098	0.0831481801654692
Chek2	chr5	0.440977431633298	0.00346613521656372	0.0831872451975292
Hmgb2	chr8	0.440905960412143	0.00347202845412757	0.0832094716216667
Adam19	chr11	0.440824926418316	0.0034787208053079	0.0832507584721685
Uba2	chr7	0.440743892424489	0.00348542444151479	0.0832921972100653
Pex3	chr10	0.440437601296596	0.00351086496809794	0.083780640948115
Pgrmc2	chr3	-0.440194489465154	0.00353117333171302	0.084145399221702
Pigl	chr11	0.440030834678618	0.0035449020523087	0.0843525556538001
Hexa	chr9	-0.439852518492393	0.0035599138246843	0.0845896119022858
Capsl	chr15	0.439415426356623	0.00359694641091023	0.0852277882256975
Pias2	chr18	0.439447348523259	0.00359423044990695	0.0852277882256975
Gm3002	chr14	0.439323691095463	0.00360476130591328	0.0852923183568634
Aifm1	chrX	0.439042178554124	0.00362883603784982	0.0854996642841914
Ddx18	chr1	0.439123212547951	0.00362189170574403	0.0854996642841914
Tubb2b	chr13	0.439083345768998	0.00362530669679173	0.0854996642841914
Sec24d	chr3	-0.438822718638619	0.00364770148641726	0.0858234484557049
Rplp0	chr5	-0.438555974591163	0.00367074703952805	0.0862445363340447
Cds2	chr2	0.438474940597336	0.00367777319412061	0.0862885946049137
Cdk4	chr10	0.438150804622028	0.00370599552228366	0.0865980602492024
Pth1r	chr9	-0.438145357438412	0.0037064714182592	0.0865980602492024
Sema4g	chr19	-0.438217660415939	0.0037001589809543	0.0865980602492024
Rad17	chr13	0.437925445705024	0.00372572878408933	0.086926752912346
Epn3	chr11	-0.437792803578873	0.00373738630361066	0.0870774622504669
Otx2	chr14	0.437601568140446	0.00375424952427435	0.0871541262586269
Rfc5	chr5	0.437664600659067	0.00374868395879943	0.0871541262586269
Rhog	chr7	-0.437578540697008	0.00375628457251245	0.0871541262586269
Apold1	chr6	0.43728422594648	0.00378237964033549	0.087541941258917
Tnfaip8	chr18	-0.437272184327995	0.00378345066090353	0.087541941258917
Ypel2	chr11	-0.436948918523532	0.00381230219191231	0.0880878431985034
Rnf152	chr1	-0.436771678229007	0.0038282023630703	0.0883333966751427
Serpina1a	chr12	-0.436534317182855	0.00384958667864816	0.0887046437974058
Mettl13	chr1	0.436438792381053	0.00385822209566826	0.0887701016081006
Taf5l	chr8	0.436385737439222	0.00386302555350438	0.0887701016081006
Zbtb21	chr16	0.436305656791988	0.0038702857420335	0.0888151051377332
Fosl2	chr5	-0.43620559159416	0.00387937449808165	0.0889018900025496
Rpa1	chr11	0.436043920782529	0.00389409818312213	0.089117394485877
Msl1	chr11	-0.435980851197927	0.00389985527666792	0.0891273882602196
Gm10413	chr14	0.435815890404049	0.00391494832587045	0.089350428276542
Fstl5	chr3	0.435691185074208	0.00392639204447635	0.0894896864341058
1700097N02Rik	chr17	0.435328260305299	0.00395986260012301	0.0899628922991498
Cdyl	chr13	0.435262284002819	0.00396597391812033	0.0899628922991498
Cndp2	chr18	-0.435395648831914	0.00395362895911491	0.0899628922991498
Zfyve19	chr2	-0.43523358084426	0.00396863523215567	0.0899628922991498
1810043G02Rik	chr10	-0.434995562702558	0.00399076405894063	0.090220350223176
Alkbh2	chr5	0.435006161164908	0.0039897764207884	0.090220350223176
Med21	chr6	-0.434828410875125	0.00400636867604588	0.0904510620769819
Gata2	chr6	-0.434770338350471	0.00401180254503605	0.0904518388081344
Grhl2	chr15	0.434359805510535	0.00405040009784527	0.0911641481999909
Ooep	chr9	0.434261172918337	0.00405972149935489	0.0911641481999909
Zfp273	chr13	0.434304937463455	0.00405558316598334	0.0911641481999909
Fam3a	chrX	0.434065720423942	0.00407824831514384	0.0914575847058764
Rhno1	chr6	-0.433693934961549	0.00411369336420211	0.0921291326699381
9930012K11Rik	chr14	0.433225090173672	0.00415877479902888	0.0930144131286139
Cttn	chr7	-0.432964629017107	0.0041840050002572	0.0931562825421511
Platr7	chr10	0.432930081335016	0.00418736155409741	0.0931562825421511
Slc37a2	chr9	-0.433033020822052	0.00417736716966018	0.0931562825421511
Tmem92	chr11	-0.4330170882654	0.00417891269755994	0.0931562825421511
Rpgr	chrX	0.43275163451498	0.00420473636130284	0.0934187579901131
Khdc1a	chr1	-0.432659164185518	0.00421376461725537	0.0934953441963735
Mcm4	chr16	0.432478425054145	0.00423145974651088	0.0937637747004634
Slc15a2	chr16	-0.432408879683922	0.00423828577929809	0.0937909687910194
Luc7l3	chr11	0.432316357066492	0.00424738196512368	0.0938682621104907
Mterf1b	chr5	0.432223892703798	0.00425648942741718	0.0939456006430732
Dkkl1	chr7	-0.432133749790041	0.00426538462274782	0.0940180568424625
Rgs3	chr4	-0.431762548134408	0.00430218539331714	0.0947046119695779
Cyth3	chr5	-0.431680291981211	0.00431037759825142	0.0947604271993541
Cenpm	chr15	0.431343949140569	0.00434401693491177	0.0953747990742358
Emc7	chr2	-0.431262915146742	0.00435215567841896	0.0954261677208277
Pnpo	chr11	-0.43120729719452	0.00435774942134869	0.0954261677208277
Zfp985	chr4	0.431100847159088	0.00436847304877048	0.0955361103302913
Etl4	chr2	0.431019813165261	0.00437665171173351	0.0955887623398553
Phc2	chr4	-0.430963997986022	0.00438229282933434	0.0955887623398553
1700017B05Rik	chr9	-0.430776711183781	0.00440126782887062	0.0957521670449745
Cenpv	chr11	0.430664727785571	0.00441264762170011	0.0957521670449745
Pgp	chr17	-0.430695677189954	0.00440949997107847	0.0957521670449745
Ylpm1	chr12	0.430713128038898	0.00440772602833699	0.0957521670449745
Zfp367	chr13	0.430588474608038	0.00442041116345128	0.0957965430920256
Aqp9	chr9	-0.430237619110252	0.00445628629047666	0.095892301169703
Brox	chr1	0.430234100360528	0.00445664736521154	0.095892301169703
Lama1	chr17	-0.430348460291734	0.004444925418081	0.095892301169703
Mmel1	chr4	-0.430337824808363	0.00444601442596312	0.095892301169703
Pcna	chr2	0.430452575208473	0.00443427696143924	0.095892301169703
Tor4a	chr2	0.430209473226992	0.00445917517975159	0.095892301169703
Zfp960	chr17	0.430128439233166	0.00446750161053893	0.0959481884355746
Ccna2	chr3	-0.429885337251685	0.00449256223301373	0.0962396451757622
Cct3	chr3	0.429885337251685	0.00449256223301373	0.0962396451757622
4933411E08Rik	chr10	0.429533710041468	0.00452902703630104	0.0965925163326518
Cfl2	chr12	-0.429630833502686	0.00451892936083131	0.0965925163326518
Rnaseh1	chr12	0.429549786373181	0.00452735426548616	0.0965925163326518
Sh2b3	chr5	-0.429504202735034	0.004532098724777	0.0965925163326518
Loxl4	chr19	0.429287423147192	0.00455472100636071	0.0969513167707175
Clk3	chr9	-0.429132901134522	0.00457090630551475	0.0970492046007391
Lrpap1	chr5	-0.429156031307243	0.00456848036873483	0.0970492046007391
2200002D01Rik	chr7	-0.428671119982895	0.00461957413440263	0.0977138871778172
Tecr	chr8	0.428669827344281	0.00461971099837818	0.0977138871778172
Tmx4	chr2	-0.428739315078138	0.0046123586739842	0.0977138871778172
Gm20605	chr5	0.428519286295408	0.0046356743835264	0.097927890634091
Dus3l	chr17	0.428345691368974	0.00465414200810385	0.0981941900752592
Trabd	chr15	-0.42822539202921	0.0046669774084826	0.098341139052705
Actr10	chr12	0.427535351430705	0.00474119865301424	0.0990230902474447
Chek1	chr9	0.427708674238097	0.0047224599766161	0.0990230902474447
Eif2s1	chr12	0.427616385424532	0.00473242967884831	0.0990230902474447
Epas1	chr17	0.427557809067051	0.00473876701766868	0.0990230902474447
Erbin	chr13	-0.427485228168131	0.00474662974383346	0.0990230902474447
Fut9	chr4	0.427574325757635	0.00473697934017338	0.0990230902474447
Pxk	chr14	-0.427795786061588	0.00471306630630455	0.0990230902474447
Usp12	chr5	0.427616385424532	0.00473242967884831	0.0990230902474447
1700047E10Rik	chr14	0.427314509858553	0.00476516852124902	0.0992185818134221
Lrfn4	chr19	-0.42728990031755	0.00476784612940573	0.0992185818134221
Stat3	chr11	-0.427211215455397	0.00477641611818605	0.0992736015035393
Bcas2	chr3	0.426968113473916	0.00480297839444463	0.099701975295832
Dpf1	chr7	0.426558069442938	0.00484807269978081	0.100295644124108
Gab2	chr7	-0.42656141320203	0.00484770348787109	0.100295644124108
Zbtb32	chr7	0.426544795135395	0.00484953866645937	0.100295644124108
Tmem201	chr4	-0.426307901193006	0.00487576530588408	0.100713711965685
1810019D21Rik	chr8	-0.425803469758152	0.00493202252284998	0.101251521204391
Bmp6	chr13	-0.425986094488159	0.0049115902685874	0.101251521204391
Ids	chrX	0.425935456238118	0.00491724834129812	0.101251521204391
Nars2	chr7	0.425840105104178	0.00492791780355123	0.101251521204391
Stk33	chr7	0.425830074772852	0.00492904133244957	0.101251521204391
Kdm1a	chr4	0.425688816855754	0.00494488775196294	0.1013913826449
Cd22	chr7	-0.424693036217497	0.00505785747578242	0.102498640784771
Crtc3	chr7	-0.425116120201234	0.00500958808960874	0.102498640784771
Furin	chr7	-0.424881517773573	0.00503630402610684	0.102498640784771
Grtp1	chr8	-0.424513776337115	0.00507843074566377	0.102498640784771
Ly6e	chr15	0.424878444084279	0.00503665487054041	0.102498640784771
Mthfd1	chr12	0.42478019564059	0.00504788058024201	0.102498640784771
Oxr1	chr15	0.424856364674625	0.00503917573616044	0.102498640784771
Platr22	chr1	0.424525868721602	0.00507704064453011	0.102498640784771
Rab3gap2	chr1	0.424607043990608	0.0050677175592687	0.102498640784771
Slc35g1	chr19	-0.42453709365911	0.00507575055828758	0.102498640784771
Sypl	chr12	-0.425033468352983	0.00501898618306765	0.102498640784771
Trim2	chr3	-0.424752528807463	0.00505104567032409	0.102498640784771
Upk1b	chr16	-0.424821681497003	0.00504313782259342	0.102498640784771
Arf4	chr14	-0.424212957683802	0.00511311852222011	0.102827084614924
Arhgdib	chr6	-0.424242902577317	0.00510965633515682	0.102827084614924
Ifitm3	chr7	0.424308642705571	0.00510206269822918	0.102827084614924
Ctdspl	chr9	-0.424052273090423	0.00513173149612356	0.103077657101993
Eral1	chr11	0.423795440178371	0.00516160413129083	0.103553523841178
Ahdc1	chr4	0.423645142091489	0.0051791555261036	0.103781355709674
Jund	chr8	-0.423466544969276	0.0052000790041887	0.104076133187777
Pdcd2l	chr7	0.423402617745533	0.00520758620142718	0.1041020096018
Gm10409	chr14	0.42331110719185	0.00521834899111124	0.104192827531699
Jakmip1	chr5	0.422826435423014	0.00527567528306692	0.105212038502306
Mycbpap	chr11	-0.421910237329866	0.00538553752394102	0.107275296790797
Socs1	chr16	-0.42171645192978	0.00540902733993831	0.10761523277749
Ankrd37	chr8	0.421656343650958	0.00541633145164157	0.107632721800593
Acy1	chr9	-0.421435907507338	0.00544319127763829	0.107745336525272
Gm5577	chr6	0.42153151939292	0.00543152694178282	0.107745336525272
Lefty2	chr1	0.42139878754681	0.00544772564690218	0.107745336525272
Stxbp5	chr10	-0.421403920111193	0.00544709848592947	0.107745336525272
Enpp1	chr10	-0.42072315108181	0.00553083251903675	0.109002948657534
Poldip2	chr11	0.420728495949246	0.00553017077909012	0.109002948657534
Tpi1	chr6	-0.420728495949246	0.0055301707790901	0.109002948657534
Sec11c	chr18	-0.4206346021277	0.00554180563425173	0.109090867197397
Exoc6b	chr6	0.420524702123844	0.00555545087137896	0.109231118541479
Ankrd45	chr1	0.420440585294252	0.00556591454383398	0.109251239381873
Cgrrf1	chr14	-0.4199945027591	0.00562169104269187	0.109251239381873
Dnajb4	chr3	-0.420278796032711	0.0055860883240536	0.109251239381873
Irf1	chr11	0.420012892253748	0.00561938214282472	0.109251239381873
Lpp	chr16	-0.420178282009725	0.00559865351295366	0.109251239381873
Mplkip	chr13	0.42006727222117	0.0056125592581833	0.109251239381873
Pgm2	chr4	-0.420143179930185	0.00560304737286814	0.109251239381873
Slc7a7	chr14	0.420088390807774	0.00560991151314888	0.109251239381873
Tmem104	chr11	-0.420283499271369	0.0055855009751079	0.109251239381873
Tomm6os	chr17	-0.420217180077531	0.00559378798679005	0.109251239381873
Tagln2	chr1	-0.419756088023323	0.00565169987609385	0.109707156806865
Ankmy2	chr12	0.419594020035669	0.00567217832272406	0.109897576034003
Satb2	chr1	-0.419574650593337	0.00567463009010345	0.109897576034003
Atp5a1	chr18	0.419512986041842	0.00568244165821113	0.109921781360685
Zfp534	chr4	0.419431952048015	0.00569272109619977	0.109993614536953
Hap1	chr11	0.419108205943389	0.00573395048366387	0.110301321459496
Hexb	chr13	0.41903452182273	0.0057433703196009	0.110301321459496
Slc6a13	chr6	-0.419018842111531	0.00574537655684488	0.110301321459496
Tmem167b	chr3	0.419123436505789	0.00573200506826909	0.110301321459496
Ubqln4	chr3	0.418945748085054	0.00575473704367236	0.110301321459496
Vwa7	chr17	-0.418983583345888	0.00574989017658154	0.110301321459496
Zfp689	chr7	0.419212868387446	0.00572059338554255	0.110301321459496
Sec11a	chr7	-0.418864714091227	0.00576512978308977	0.110374233287223
Btg1	chr10	-0.418638573743922	0.00579421876554205	0.110719941084776
Dnpep	chr1	-0.418621612109746	0.00579640570268315	0.110719941084776
Spty2d1	chr7	-0.418393538880295	0.00582588175327096	0.111156231356259
Oxa1l	chr14	0.418216442140612	0.00584885916720295	0.111467677780414
Chmp4c	chr3	0.418150239671797	0.00585746875404764	0.111504905190689
1700084J12Rik	chr15	0.417990275526742	0.00587831733705998	0.111690034717286
Hspbap1	chr16	0.417973340159131	0.00588052833217802	0.111690034717286
Fubp3	chr2	0.417325068208516	0.00596570705527027	0.112631482356092
Gm16070	chr1	0.417206267611901	0.00598143204146859	0.112631482356092
Gpatch2	chr1	0.417187770182838	0.00598388367340746	0.112631482356092
Hnf4g	chr3	-0.41752989921583	0.00593867880554488	0.112631482356092
Pex7	chr10	0.417431217627022	0.00595168695028503	0.112631482356092
Rnpep	chr1	-0.417244034214689	0.00597642919347897	0.112631482356092
Smad7	chr18	0.417436375190274	0.00595100647259647	0.112631482356092
Zfp867	chr11	-0.417344212501218	0.00596317638393457	0.112631482356092
Gm16386	chr17	0.417066229104551	0.00600001427906476	0.112808349273729
Txndc12	chr4	-0.417000932233208	0.00600869585032266	0.112844924758526
Cnih1	chr14	-0.416919898239381	0.00601948488797361	0.112920952792087
Dhx32	chr7	0.416514728270247	0.00607368218125788	0.113810205705181
Abcb6	chr1	-0.416203846003813	0.00611555322026739	0.114339003957499
Slamf6	chr1	0.41624832167994	0.00610954775311775	0.114339003957499
Nup43	chr10	0.416109558301112	0.00612830162123599	0.11444961957519
Pgam2	chr11	-0.416041646531481	0.00613749805071333	0.114493727556291
Dcp2	chr18	0.415883306320908	0.00615898648461708	0.11476678708599
Pramef17	chr4	0.415785996678486	0.00617222472247534	0.114885676167674
Cct4	chr11	0.415542320344324	0.00620548318416504	0.115376530855863
Gm5779	chr10	-0.415299218362844	0.00623881774818	0.115867710551565
Senp3	chr11	0.41513715037519	0.00626112681031587	0.116024774697358
Tmco1	chr1	-0.41513715037519	0.00626112681031583	0.116024774697358
Aldh7a1	chr18	0.415077892333246	0.00626930104980199	0.116047879763849
Dnajc6	chr4	0.414886643695535	0.00629574553187337	0.116408751821129
Lman2	chr13	-0.414813014399882	0.00630595216840987	0.116468920314446
Smtnl2	chr11	0.414731980406055	0.00631720180948222	0.116548199022518
1700095A21Rik	chr4	0.413976389168228	0.00642293643542447	0.118368571139968
Arhgap22	chr14	-0.41356458339784	0.00648120503079608	0.118888565168629
Ccdc82	chr9	0.413435436504825	0.00649957264398747	0.118888565168629
Cct7	chr6	0.413435436504825	0.00649957264398747	0.118888565168629
Pou4f2	chr8	0.413552774170812	0.00648288270321412	0.118888565168629
Smim3	chr18	0.413426598270195	0.00650083128548615	0.118888565168629
Spsb2	chr6	-0.413501682124532	0.00649014540023492	0.118888565168629
Stard4	chr18	-0.413481610305532	0.00649300051948985	0.118888565168629
Rdh7	chr10	-0.413293449607306	0.0065198183400503	0.119105776262293
Gsdmc4	chr15	-0.412809242761437	0.00658927136986574	0.120243435716766
Fancb	chrX	0.412509889818497	0.0066325288163169	0.120901112873711
Nhp2l1	chr15	0.412381994585075	0.00665108480437006	0.121107578959573
2010300C02Rik	chr1	-0.412231161887269	0.00667302639141756	0.121112175632749
Hspa14	chr2	0.412300960591248	0.00666286502907242	0.121112175632749
Palld	chr8	0.412264987691014	0.00666810032670571	0.121112175632749
Btbd2	chr10	0.412102550737629	0.00669178481306588	0.121321189597922
Cul4b	chrX	0.411814756628287	0.00673392586255557	0.121428122765911
Evx1	chr6	0.412001053602748	0.00670662071664622	0.121428122765911
Lamb1	chr12	-0.411814756628287	0.0067339258625556	0.121428122765911
Rbbp5	chr1	0.411831442463533	0.0067314763444232	0.121428122765911
Spry2	chr14	0.411814756628287	0.00673392586255557	0.121428122765911
Atp6v0a4	chr6	-0.411697520495373	0.00675115812261391	0.121491830987258
Tiam2	chr17	0.411692046754184	0.00675196362518726	0.121491830987258
Egflam	chr15	-0.411622043087933	0.00676227252217719	0.121537384325118
Mpnd	chr17	0.411576372082414	0.00676900546653144	0.121537384325118
Lrrfip1	chr1	-0.411469843213562	0.00678473276379729	0.121689339677872
4930444M15Rik	chr14	0.411358434034824	0.00680121433195966	0.121854483945442
Mgme1	chr2	0.411085450683845	0.0068417450550938	0.12244969355014
Zyg11a	chr4	0.411035610878758	0.00684916741722547	0.122451710323758
Pcm1	chr8	0.410940032414911	0.00686342084588477	0.122575720693243
Zfp783	chr6	-0.410759857281714	0.00689035970730764	0.12292577829267
Mpp6	chr6	0.410534846029173	0.00692413046065852	0.123396844124416
Skp2	chr15	0.41043717873323	0.00693883326820476	0.12352745473854
Hn1l	chr17	0.410356144739403	0.00695105256391717	0.12361362266533
Lamp1	chr8	-0.410275110745576	0.00696329044064158	0.123655584776471
Plekha4	chr7	0.410209906557989	0.00697315118258258	0.123655584776471
Spink2	chr5	-0.410194011449715	0.00697555680597927	0.123655584776471
Ccdc88c	chr12	0.409863959421625	0.00702567028631937	0.124018997509402
Gfpt1	chr6	-0.409930373856501	0.00701556133467285	0.124018997509402
Mef2a	chr7	-0.409871402423149	0.00702453676041299	0.124018997509402
Pros1	chr16	-0.409873968337342	0.0070241460231904	0.124018997509402
Epb41	chr4	-0.409545804801134	0.00707427129306395	0.124745466001481
Mydgf	chr17	-0.40938373681348	0.00709914004936961	0.125052359734006
Spire2	chr8	0.409298742105237	0.00711221232850751	0.12515103038567
Casp6	chr3	-0.409063299887308	0.00714853216346181	0.125448593342668
Fam132a	chr4	-0.409027234883673	0.00715410974641115	0.125448593342668
Larp1b	chr3	-0.409108665748671	0.00714152150000292	0.125448593342668
Tma16	chr8	0.408995137763371	0.00715907684071098	0.125448593342668
Fthl17d	chrX	0.4088727277988	0.00717804736429219	0.125649581448927
Snx1	chr9	-0.408654430869038	0.00721198569411183	0.126111883452778
Las1l	chrX	0.408573396875211	0.00722461913716729	0.126201063384595
Pex13	chr11	0.408477532702044	0.00723958930661018	0.126330833400348
Trim26	chr17	0.408411328887557	0.00724994332794458	0.126379865379529
Eef1e1	chr13	-0.40833029489373	0.00726263412277001	0.126469487343704
Hcfc2	chr10	0.407980415560758	0.00731764929671167	0.127163133836633
Mok	chr12	0.407987591772999	0.00731651730471059	0.127163133836633
Ccl28	chr13	-0.407834354428859	0.00734072216909069	0.127410709319933
Rpain	chr11	0.407766230367253	0.0073515049829945	0.127410709319933
Smok3a	chr5	0.407745977868282	0.00735471322304056	0.127410709319933
Mcph1	chr8	0.407604096677246	0.00737722280252949	0.127668632632204
Reg1	chr6	0.407467997404402	0.00739887089315387	0.127911130239539
Fam234a	chr17	-0.407357886967808	0.0074164252488502	0.127950520874087
Platr17	chr17	0.407357886967808	0.0074164252488502	0.127950520874087
Cln6	chr9	-0.407296905433795	0.00742616267686932	0.127986704900118
Eef1akmt1	chr14	0.406952716998673	0.00748132911096616	0.128540743863492
Fam129a	chr1	-0.407003170948867	0.00747322032638796	0.128540743863492
Gm13128	chr4	0.406962977527122	0.00747967945997422	0.128540743863492
Gpx1	chr9	0.406871683004846	0.00749436849312361	0.128632849381974
Arhgap32	chr9	0.406746283406254	0.0075145854830097	0.128689135223196
Arhgap9	chr10	-0.406660912799233	0.00752837586668651	0.128689135223196
D630039A03Rik	chr4	0.406703166204764	0.00752154771687993	0.128689135223196
Fam208a	chr14	0.406709615017192	0.00752050605869549	0.128689135223196
Etv4	chr11	0.406576807546606	0.00754198318278392	0.12873260210279
Porcn	chrX	0.406550227692201	0.0075462879217371	0.12873260210279
Rbmxl2	chr7	0.406406052303446	0.00756967476704106	0.129000195012688
Eif5b	chr1	0.406304445048058	0.00758619410032694	0.129150328829956
Adap1	chr5	0.406254820415771	0.00759427337485132	0.129156616827928
Krtcap2	chr3	-0.40598030907275	0.00763910008219604	0.12978722573727
Fhl4	chr10	0.405896409056958	0.00765284607464398	0.129889034896085
Rfk	chr19	-0.405818241085097	0.00766567212035499	0.129975039838246
Smim20	chr5	-0.405640883169391	0.00769484228788469	0.130337712847972
Eda	chrX	0.405315937627468	0.0077485345230555	0.131114596293157
Bckdha	chr7	0.405088935140655	0.00778623443163472	0.131619575377139
C2cd5	chr6	0.405012082412908	0.00779903366511818	0.131703036248044
Hbp1	chr12	0.404926867153001	0.00781324680271097	0.131810181710991
Kdm2a	chr19	-0.404700707678552	0.00785107641419147	0.131832477894615
Mavs	chr2	0.404771950529468	0.00783914266319448	0.131832477894615
Med27	chr2	-0.404764799165347	0.0078403398682819	0.131832477894615
Nfu1	chr6	0.40468376517152	0.00785391672270927	0.131832477894615
Prpf38a	chr4	0.404845833159174	0.00782678323644854	0.131832477894615
Aurkc	chr7	0.404578579746665	0.00787157023450426	0.131996541109525
Pold1	chr7	0.404521697183866	0.00788113119744387	0.13202470981958
Rbm17	chr2	0.404440663190039	0.00789476886685233	0.1321210470105
Tmem40	chr6	0.404293185435477	0.00791964089486244	0.132405014242251
Aldh3b2	chr19	-0.404089915998568	0.00795403274496127	0.132847414300689
Tmem184c	chr8	-0.403988936399303	0.0079711655911545	0.133000962134482
Trmt10c	chr16	0.403873425233251	0.00799080291424862	0.133107704761454
Ubxn2a	chr12	0.403857846320295	0.00799345457199274	0.133107704761454
1700028I16Rik	chr10	0.403187245275411	0.00810831688011835	0.133803409258965
Bambi	chr18	0.403092719646149	0.00812462116969895	0.133803409258965
Dok4	chr8	-0.40347802295943	0.00805833843080474	0.133803409258965
Fam84b	chr15	-0.403411867110181	0.00806968583625844	0.133803409258965
Gm5796	chr14	0.403055312745122	0.00813108110229387	0.133803409258965
Ntpcr	chr8	0.403128422154756	0.0081184596954536	0.133803409258965
Paics	chr5	0.403225153282636	0.00810178621940987	0.133803409258965
Ppp1r14a	chr7	0.40321122203976	0.00810418571945407	0.133803409258965
Rps4l	chr6	0.403063085294982	0.00812973846889336	0.133803409258965
Tbc1d16	chr11	0.403152100159695	0.00811437560685703	0.133803409258965
Tmprss2	chr16	-0.403513748073291	0.00805221638198893	0.133803409258965
Ubtf	chr11	0.403306187276463	0.00808784114519445	0.133803409258965
Ddx10	chr9	0.402982051301155	0.00814374569401846	0.133880302125807
4930452B06Rik	chr14	0.402691186100564	0.00819419476389645	0.134168569823324
Defb42	chr14	0.402558232171208	0.00821734435522507	0.134168569823324
Hps3	chr3	0.402561092248225	0.00821684577440792	0.134168569823324
Hs1bp3	chr12	-0.402738949319675	0.00818589207051124	0.134168569823324
Mphosph10	chr7	0.402657915325848	0.00819998251305538	0.134168569823324
Pramef8	chr4	0.402580923531815	0.00821338941648316	0.134168569823324
Wrap53	chr11	0.402576881332021	0.0082140938225123	0.134168569823324
Mthfsl	chr9	0.402416890855597	0.00824201603002237	0.13444036274093
Def8	chr8	0.402252745356713	0.00827074823109282	0.134777796077108
Fancc	chr13	0.402024180493867	0.00831089998754113	0.135300482596005
Tpd52	chr3	0.401928609381406	0.00832773851930557	0.135442986092628
Allc	chr12	0.401687168438452	0.00837040842082282	0.135792154046038
Ccdc9	chr7	-0.401669573823677	0.00837352525845015	0.135792154046038
Gm2694	chr8	0.401684462364945	0.0083708877293562	0.135792154046038
Rbm25	chr12	0.401523439412271	0.00839945116806188	0.135818152478159
Rbmxl1	chr8	0.401604473406098	0.00838506630010999	0.135818152478159
Zfp984	chr4	0.401523439412271	0.00839945116806188	0.135818152478159
Fam117a	chr11	-0.401389702501289	0.00842323809249944	0.13607144120111
Aes	chr10	0.401199303436964	0.00845720309106615	0.136488503065068
Gm3219	chr14	-0.401119295076941	0.00847151076528011	0.136505858228098
Pip4k2a	chr2	-0.401102170964731	0.00847457572571766	0.136505858228098
Erp29	chr5	-0.40103723544931	0.00848620687885744	0.136561899745072
Atp11b	chr3	0.400794481696958	0.00852981022915279	0.136870144721898
D17H6S56E-5	chr17	-0.400794133467829	0.0085298729160495	0.136870144721898
Zfp36	chr7	-0.400837308482413	0.00852210373167736	0.136870144721898
Ciart	chr3	0.400717577492943	0.00854366385340831	0.13696024581081
Tcf7l1	chr6	0.400372819751607	0.00860600696401977	0.137827752066213
Marcks	chr10	-0.400307929504868	0.0086177847977453	0.137884556763925
Jade2	chr11	0.400227369424957	0.00863242604298742	0.137987023923784
Mreg	chr1	0.400145861517214	0.00864726130397649	0.138092394055495
Mterf1a	chr5	0.399850217886827	0.00870125546349822	0.13882231573764
Ap1s2	chrX	0.399654667933922	0.00873712823815016	0.139129631412064
Smim1	chr4	-0.399688588845873	0.00873089650197908	0.139129631412064
Tacc2	chr7	-0.399594813614263	0.00874813361899239	0.139172587260551
Dlg5	chr14	0.399481301327059	0.00876903777929265	0.139372790207505
Cbx1	chr11	0.399416555572772	0.00878098041861844	0.139399477233749
Gm2518	chr19	0.399336961948942	0.00879568095965097	0.139399477233749
Tsacc	chr3	0.399371383422687	0.00878932089421054	0.139399477233749
Rps6ka5	chr12	0.399224508686445	0.00881648654787028	0.139597148062309
Serpinb6a	chr13	-0.399092419597464	0.00884097905303572	0.139852767796463
Zfp703	chr8	-0.399005275483705	0.00885716965705701	0.139976703863226
Rhov	chr2	0.39878024535241	0.00889909611321201	0.140506746549036
2610042L04Rik	chr14	0.398378049520699	0.00897445585710692	0.141079693786024
Fkbp5	chr17	0.398363113653022	0.00897726492331546	0.141079693786024
Grina	chr15	-0.398361904047298	0.00897749245319372	0.141079693786024
Kyat3	chr3	0.39837925445705	0.00897422927137643	0.141079693786024
Smc1a	chrX	0.398363113653022	0.00897726492331546	0.141079693786024
Spsb4	chr9	-0.398312412481998	0.0089868061885034	0.14109369940938
BC052040	chr2	0.397957943683888	0.0090537559365175	0.141878876939702
Fbxo16	chr14	-0.397993001926502	0.00904711533908476	0.141878876939702
Plp2	chrX	0.397876909690061	0.00906912110120674	0.141986838025622
Polr3h	chr15	0.397795875696234	0.00908450864788559	0.142094947590457
AI464131	chr4	-0.397698264477963	0.00910307379976026	0.142119936899892
Gm8909	chr17	0.397710228756624	0.00910079650551223	0.142119936899892
Slc39a8	chr3	-0.397541378661905	0.00913298091709565	0.142454093410788
Slc35e4	chr11	-0.397114934056138	0.00921470055081103	0.143461583296642
Tigd2	chr6	0.397121668393118	0.00921340518865671	0.143461583296642
Plpp5	chr8	-0.3970654068268	0.00922423200737658	0.143476633786047
Tmem97	chr11	-0.396823467770311	0.00927091460398002	0.143935460098122
Zcchc10	chr11	0.396823467770311	0.00927091460398002	0.143935460098122
Ptges	chr2	-0.396729035758047	0.00928919036535087	0.14408566388922
Tcof1	chr18	0.396418297801177	0.00934954696977382	0.144887706602822
Wwtr1	chr3	-0.396335805221769	0.00936562642661533	0.145002748520018
Styxl1	chr5	0.396283038144364	0.00937592422333908	0.14502457299326
Zfp687	chr3	0.396239898668558	0.00938435035367082	0.14502457299326
Fryl	chr5	0.39614812683306	0.00940229711131793	0.145168001114099
Angptl4	chr17	0.395940073875827	0.00944309268456978	0.145432923259269
AY358078	chr14	0.395927819566395	0.00944550026898787	0.145432923259269
Tbc1d10b	chr7	0.396013127832042	0.00942875081074038	0.145432923259269
Col4a2	chr8	-0.395770025850561	0.00947654881356533	0.145755107439719
Rnf220	chr4	0.395688991856735	0.0094925275917343	0.145755107439719
Trpm6	chr19	-0.395717826105964	0.00948683923219737	0.145755107439719
Bag2	chr1	-0.395433599237907	0.00954303872422636	0.146120120791259
Creld1	chr6	-0.395513594439505	0.00952719267430986	0.146120120791259
Gimap9	chr6	0.395348541462206	0.00955991239178727	0.146120120791259
Slc4a10	chr2	0.395406535725405	0.00954840478161884	0.146120120791259
Trim6	chr7	0.395364855881427	0.00955667397397391	0.146120120791259
Tango6	chr8	0.395202787893773	0.00958888630388176	0.146296013991464
Tpm1	chr9	-0.395202787893773	0.00958888630388176	0.146296013991464
Cbr1	chr16	0.395040719906119	0.00962119168077247	0.146609492497286
Tmem18	chr12	0.395011948010537	0.0096269365894827	0.146609492497286
Fbxo6	chr4	0.394878651918466	0.00965359032091846	0.14674858898006
Mogs	chr6	-0.394912329040028	0.00964685031769108	0.14674858898006
Arhgap33	chr7	-0.39483163907432	0.0096630060326864	0.146758546744844
Prss32	chr17	-0.394785785465742	0.00967219715581993	0.146765078581789
AA465934	chr11	0.39469430391484	0.00969055655977979	0.146777760840354
Cltc	chr11	-0.394716583930812	0.0096860824409356	0.146777760840354
Tbc1d19	chr5	0.394558157575823	0.00971793503092641	0.1469267577961
Vps37b	chr5	-0.394570502431118	0.00971544980092649	0.1469267577961
Timm23	chr14	0.394392447955504	0.00975134798876434	0.14729899144074
Zfp994	chr17	0.394311413961677	0.00976772314005629	0.14741342165966
2700049A03Rik	chr12	0.394034035844214	0.00982395354666585	0.148128595691941
Prkcz	chr4	-0.393741666181659	0.00988352309590701	0.148892786782945
Parva	chr7	-0.393321237076427	0.00996972675164024	0.150056480272666
Slc35b4	chr6	0.393252620668841	0.00998385662827319	0.150134260535756
Ap2s1	chr7	-0.393176938048101	0.00999946150929398	0.150153071720148
Psmc3ip	chr11	0.393159625225718	0.0100030341475456	0.150153071720148
Mut	chr17	0.392976990349791	0.0100407889492403	0.150584867034623
Gm8096	chr8	-0.392852802072793	0.0100665311516478	0.150835894322364
Errfi1	chr4	-0.392608619212332	0.0101173111160421	0.151461300997263
Hyal2	chr9	0.39243728002416	0.0101530734074393	0.151860969394128
2510039O18Rik	chr4	-0.392204530122178	0.0102018268079759	0.152318184213202
Coa7	chr4	0.392204530122178	0.0102018268079759	0.152318184213202
Etaa1os	chr11	0.392120928123039	0.0102193875128252	0.1524445054451
Glis2	chr16	0.391943918283152	0.0102566540615423	0.152864296120068
Gak	chr5	-0.39188039414687	0.0102700563704323	0.152927986059984
Sp1	chr15	0.391556258171563	0.0103386761306071	0.153813057317878
Eml2	chr7	-0.391512675354417	0.0103479324932762	0.15381416604025
Tead3	chr17	-0.391223628460456	0.0104095015633701	0.154592172153879
Clptm1	chr7	-0.391151088202428	0.0104250022708732	0.154685241843816
Adarb1	chr10	-0.390989020214775	0.0104597050054042	0.155029958778353
Ptk2b	chr14	0.390841484680969	0.0104913818715595	0.155029958778353
Slc25a13	chr6	0.390826952227121	0.0104945065218871	0.155029958778353
Smc1b	chr15	0.390866984456124	0.0104859010402143	0.155029958778353
Syce1	chr7	0.390835889740482	0.0104925847560386	0.155029958778353
Ndufaf3	chr9	0.390745918233294	0.0105119443937326	0.155150742276483
Caap1	chr4	0.390678345600154	0.010526504433701	0.155228875240634
Gm6756	chr18	-0.390340748264159	0.0105995060171158	0.155532406340586
Nuak1	chr10	-0.390338724303879	0.010599944977832	0.155532406340586
Reg2	chr6	0.390325588960692	0.0106027941762744	0.155532406340586
Smpdl3a	chr10	-0.3905002482472	0.0105649621810582	0.155532406340586
Spry4	chr18	0.390408551322629	0.010584809730147	0.155532406340586
Stip1	chr19	0.390421782257986	0.0105819439630827	0.155532406340586
Slc6a18	chr13	0.389778918684792	0.0107219551843081	0.157142776244557
Rad21	chr15	0.389692476313544	0.0107409019951535	0.157282858586374
Map3k6	chr4	-0.389451854351933	0.0107937933604685	0.157919324344601
Nudc	chr4	0.389368340338237	0.0108122026358209	0.158050627011581
2410141K09Rik	chr13	0.389125238356756	0.0108659432723996	0.158697717261759
Atp6v1g1	chr4	-0.388476966406141	0.0110103690631054	0.16066698827974
Arhgap31	chr16	-0.388328741915052	0.0110436207797647	0.16093266460383
Pds5b	chr5	0.38831018756643	0.0110477891770776	0.16093266460383
Ccdc42	chr11	-0.388177880219694	0.0110775521692825	0.161086071128316
Klf2	chr8	0.388215750325951	0.0110690261699573	0.161086071128316
Ceacam19	chr7	0.387980663159964	0.0111220439603503	0.161592784409183
Arl14	chr3	-0.387851484141293	0.0111512691594023	0.161877002563524
Cyct	chr2	0.387778399424741	0.0111678327311435	0.161977085638196
Flii	chr11	-0.38764842041942	0.0111973424727928	0.162264603031337
Bloc1s5	chr13	-0.387527756566455	0.0112247969326796	0.162381518321459
Pgbd5	chr8	-0.38755775744694	0.0112179655148376	0.162381518321459
Msi2	chr11	0.387484736136245	0.0112345991959892	0.162383093814678
Mri1	chr8	0.387358184764992	0.0112634764874765	0.162660136308798
Gm3636	chr14	0.387286144024576	0.0112799434910663	0.162757634248358
Aldh3a1	chr11	0.387080024174547	0.0113271717627057	0.163298434912948
Csrnp2	chr15	0.387015200794893	0.0113420596056919	0.163372469917929
Clrn1	chr3	0.386917572484653	0.0113645132102575	0.163414871500629
Gdf3	chr6	0.386952998379255	0.0113563612008417	0.163414871500629
4930548H24Rik	chr5	0.386805974454617	0.0113902261914326	0.163503915303238
Tnk2	chr16	0.386843604486269	0.0113815504199867	0.163503915303238
Bbs2	chr8	0.386744983411614	0.011404299938431	0.16356578130873
Atp1b1	chr1	-0.386613184548122	0.0114347633690641	0.16361810505362
Cib2	chr9	-0.386657095621705	0.011424606243203	0.16361810505362
Mthfs	chr9	0.38660244230323	0.0114372493444239	0.16361810505362
Abhd14b	chr9	-0.386329573914886	0.0115005515441543	0.164383310126001
D630045M09Rik	chr13	0.386112638196037	0.011551091161942	0.164964943857504
Dynlt1b	chr17	0.385964912597507	0.0115856152331026	0.165317058249518
Ubxn1	chr19	0.38588387860368	0.0116045905729904	0.165446894705306
Adora1	chr1	-0.385410919205002	0.0117158710624958	0.166478010542772
Diaph3	chr14	0.385412284034327	0.0117155486330285	0.166478010542772
Galk1	chr11	-0.385397674640719	0.0117190003727486	0.166478010542772
Hs3st1	chr5	-0.385365509927186	0.0117266029393786	0.166478010542772
Rpa2	chr4	0.385397674640719	0.0117190003727486	0.166478010542772
Tm9sf3	chr19	-0.385235606653065	0.0117573501624706	0.166773183676297
Lap3	chr5	0.385154572659238	0.011776565163721	0.166904415924412
Mmab	chr5	0.384984639558499	0.0118169471535797	0.167335163750437
Dna2	chr10	0.384520626394405	0.0119278147209563	0.168620044055241
Gm10416	chr5	0.384545889359047	0.0119217558461107	0.168620044055241
Ephb3	chr16	-0.384418979006265	0.0119522195878868	0.168822582239697
1700108F19Rik	chr14	0.384374994609849	0.011962793139928	0.168829579342944
Cdx2	chr5	-0.384321531926963	0.0119756559445727	0.168868845440642
Noc3l	chr19	0.384263198727142	0.0119897040158022	0.168924744888745
Dock5	chr14	0.384094711626251	0.0120303587731425	0.169355100981246
Poglut1	chr16	0.383939062751835	0.0120680201156939	0.169600229008476
Tulp2	chr7	0.38395387898893	0.0120644308052385	0.169600229008476
Pcx	chr19	0.383835470329668	0.012093141356865	0.169810816437722
Gm5795	chr14	0.383725629684068	0.0121198264659891	0.169980459839734
Kiz	chr2	0.383702235869375	0.0121255163269151	0.169980459839734
Akap8	chr17	0.383371824795046	0.0122061226113542	0.17011394840716
AU022252	chr4	0.383468395461913	0.0121825163812753	0.17011394840716
Khdc1b	chr1	-0.383387485039343	0.0122022918951045	0.17011394840716
Lyar	chr5	0.383614926776527	0.0121467718160654	0.17011394840716
Pkm	chr9	0.383371824795046	0.0122061226113542	0.17011394840716
St3gal6	chr16	-0.383424510399125	0.0121932390446658	0.17011394840716
Zmym6	chr4	-0.383470299163393	0.0121820514219844	0.17011394840716
Gdf9	chr11	-0.383247360863481	0.0122366046934575	0.170397008998172
Ptms	chr6	-0.38319082829668	0.0122504713173073	0.170448418195624
Acvr1b	chr15	-0.383018899338618	0.0122927253139255	0.170469978856688
Fam83f	chr15	-0.383078906403705	0.0122779636378773	0.170469978856688
Myeov2	chr1	-0.383047688819739	0.0122856412455295	0.170469978856688
Slc44a2	chr9	-0.383026336081723	0.0122908950624106	0.170469978856688
Cebpa	chr7	-0.382959832712595	0.0123072704063055	0.17053051600201
Dnajc8	chr4	0.382885620832085	0.0123255657808628	0.170642874347945
Zfp943	chr17	0.382720579216269	0.0123663363815335	0.171065951332328
Rtn1	chr12	-0.382614634052579	0.0123925687449101	0.17114617610448
Vezt	chr10	-0.382624188828915	0.0123902010087236	0.17114617610448
Vamp3	chr4	-0.382399416869124	0.0124460031677453	0.171742541240585
Fgfbp1	chr5	0.382262994232247	0.0124799758783829	0.171950604741645
Rad51c	chr11	0.382256439029033	0.0124816102773305	0.171950604741645
Pdzk1ip1	chr4	-0.382163832736804	0.0125047191479034	0.172127407695709
1500009L16Rik	chr10	-0.38200961449829	0.0125432834474209	0.172516489582262
5730408K05Rik	chr19	-0.38192862855137	0.0125635755686028	0.172653829307001
Txndc16	chr14	-0.381885449517418	0.0125744060768317	0.172661025081216
Srf	chr17	-0.381670110924682	0.0126285377616029	0.173262296955259
Tma7	chr9	-0.381589076930855	0.0126489593456934	0.173400463959947
Gm3264	chr14	0.381404841076806	0.0126954937297137	0.173896084186561
Ephx2	chr14	0.381257372051131	0.0127328464531407	0.174122974516745
Gm6792	chr7	0.381294442503815	0.0127234480143988	0.174122974516745
Dynlt3	chrX	-0.38117501391786	0.0127537477843452	0.17426654395053
Hltf	chr3	0.381087660243944	0.0127759488164744	0.174427623939347
E230013L22Rik	chr8	-0.380973777368593	0.0128049416550981	0.174660878019572
Gm29968	chr12	0.380938688386731	0.0128138860485944	0.174660878019572
Pwwp2b	chr7	-0.380784649531168	0.012853214409118	0.1750545103915
Fbxl5	chr5	0.38063209076175	0.012892266065731	0.175443737719842
Fam60a	chr6	0.380535635011105	0.0129170086477852	0.175637766938066
Ddx39b	chr17	0.380211499035797	0.0130004513780887	0.176198883133329
E2f4	chr8	0.380130465041971	0.0130213835553404	0.176198883133329
Lmf2	chr15	-0.380292533029624	0.0129795478297042	0.176198883133329
Parp2	chr14	0.380130465041971	0.0130213835553404	0.176198883133329
Phgdh	chr3	-0.380211499035797	0.0130004513780887	0.176198883133329
Tle4	chr19	0.380292533029624	0.0129795478297042	0.176198883133329
Myc	chr15	0.379983792544571	0.0130593439520229	0.176283779739456
Sh3glb2	chr2	0.379983792544571	0.0130593439520229	0.176283779739456
Slc39a2	chr14	-0.379943648119074	0.0130697501454396	0.176283779739456
Zfp326	chr5	-0.380021252444101	0.0130496399949599	0.176283779739456
Azin1	chr15	-0.379644261079009	0.0131475795642267	0.176569298596354
Cenpw	chr10	0.379806329066663	0.0131053991739321	0.176569298596354
Eif4g3	chr4	-0.379740680713128	0.013122471160324	0.176569298596354
Lyplal1	chr1	0.379732096448322	0.0131247049131752	0.176569298596354
Pigz	chr16	-0.379588040266057	0.0131622387362166	0.176569298596354
Tmem213	chr6	-0.379579016062808	0.0131645930261645	0.176569298596354
Zfp935	chr13	0.379578606158833	0.0131646999729493	0.176569298596354
Six3	chr17	-0.379480564725962	0.0131903008904941	0.176771136414045
AA986860	chr1	-0.379272621854556	0.0132447397814868	0.177217157204047
Tcirg1	chr19	-0.37928041126995	0.0132426970950381	0.177217157204047
Rab2a	chr4	-0.379158057116048	0.0132748140504387	0.177477801255347
U2af1	chr17	0.378995989128394	0.0133174574839045	0.17790593921082
Wdsub1	chr2	-0.378858332023043	0.0133537693115787	0.178248879288897
Csde1	chr3	0.378752887146913	0.0133816409369589	0.178478701413961
Nab1	chr1	-0.378599213798499	0.0134223490371645	0.178879229173095
Arpc1b	chr5	-0.378509785165433	0.0134460871066145	0.178972137413916
Rhebl1	chr15	0.378492468686632	0.0134506877390234	0.178972137413916
Obox1	chr7	-0.378275351267512	0.0135084850001275	0.179598524382648
Cnnm4	chr1	-0.378172578912156	0.0135359167872775	0.179820521824325
Esrp1	chr4	0.3780038120084	0.0135810663804072	0.180277356580493
Enoph1	chr5	0.377942547208644	0.0135974879501369	0.180352429248372
Ttll4	chr1	0.377747135096712	0.0136499794559713	0.180905423929139
Mllt4	chr17	-0.377618411233337	0.0136846511532731	0.181221562149906
Hist1h1b	chr13	-0.377437351952016	0.0137335459501919	0.181725404231924
Marcksl1-ps4	chr13	-0.377315838571517	0.0137664435976063	0.181873393649133
Nemp2	chr1	0.377343732047616	0.0137588860092229	0.181873393649133
D230025D16Rik	chr8	0.376950199324843	0.0138658380494981	0.182256836336082
Ecel1	chr1	0.376897372511091	0.0138802486091115	0.182256836336082
Fermt2	chr14	0.376889105288895	0.0138825049644723	0.182256836336082
Gm1943	chr8	0.376985413290114	0.0138562391342245	0.182256836336082
Maml1	chr11	-0.377109106772783	0.0138225664414893	0.182256836336082
Rbm10	chrX	0.376889105288895	0.0138825049644723	0.182256836336082
Sumo2	chr11	0.377051173276548	0.0138383288364454	0.182256836336082
Trim24	chr6	0.377051173276548	0.0138383288364454	0.182256836336082
Itpa	chr2	-0.376727037301241	0.0139268007680162	0.182552242930992
Proca1	chr11	-0.376739237352562	0.0139234621255246	0.182552242930992
Aass	chr6	0.376369888490485	0.0140248390346104	0.183299586003555
Chrac1	chr15	0.376418152350081	0.014011556346635	0.183299586003555
Fam169b	chr7	0.376321867332106	0.0140380655344389	0.183299586003555
Nt5c3	chr6	0.376415666554813	0.0140122402009875	0.183299586003555
Ppp2r3d	chr9	-0.37624083333828	0.0140604087878801	0.183299586003555
Slc25a20	chr9	0.376256077795786	0.0140562031771983	0.183299586003555
Wdr44	chrX	0.376268330259283	0.0140528237658246	0.183299586003555
9530062K07Rik	chr6	-0.376171522973275	0.0140795434623326	0.183406307994553
Bace1	chr9	-0.37606426243902	0.0141091986905633	0.183649803002577
9030624J02Rik	chr7	0.375997731356799	0.0141276197255965	0.183746805623596
Unc93a	chr17	-0.37594598521939	0.0141419612317221	0.183790639684878
Aldh3b1	chr19	-0.375896913449969	0.0141555729444419	0.183824928655264
Ipo13	chr4	0.375744826590898	0.0141978300139538	0.184230866300351
Srl	chr16	0.37568955548793	0.014213213487332	0.184287734009122
Slc1a2	chr2	-0.375376038446098	0.0143007418155958	0.185279216469344
Jam2	chr16	0.375329256734755	0.0143138415523516	0.185305621085776
Khdc3	chr9	0.37518739141853	0.0143536286957944	0.185677210742817
Rslcan18	chr13	0.375045067212099	0.0143936387609954	0.186051108429163
Sptbn2	chr19	0.374989133314616	0.0144093887240282	0.186111087050825
S100a11	chr3	-0.374827914894871	0.0144548666868783	0.186554643095982
Stk38	chr17	0.374782221449395	0.0144677784278612	0.18657753981796
Ubac2	chr14	0.374620153461742	0.0145136533842838	0.187025170379632
Lage3	chrX	0.374539119467915	0.014536637077436	0.187174495186508
Nfya	chr17	-0.374500548124629	0.0145475879138511	0.187174495186508
Tubb5	chr17	0.374377051480261	0.0145826970562481	0.187482226466821
Elmsan1	chr12	0.374233072684597	0.014623719788286	0.187787746846147
Mtfr1	chr3	0.374214983492607	0.0146288807088241	0.187787746846147
Ppp1r16a	chr15	-0.374031983197503	0.0146811783221699	0.18831477737595
Tubb2a	chr13	0.373950171450173	0.0147046096000116	0.188471017612391
Tpbgl	chr7	-0.373900471220201	0.0147188594560908	0.188509429364245
Uqcrh	chr4	-0.373728779529646	0.0147681763189309	0.188996554388641
Adgrl1	chr8	0.373637088620809	0.0147945710066604	0.189045502291057
Gnl3l	chrX	0.373647745535819	0.0147915011922467	0.189045502291057
Apom	chr17	0.373403635331128	0.0148619547894681	0.18927374703709
E330034G19Rik	chr14	-0.373379534005941	0.0148689261640885	0.18927374703709
Fcho2	chr13	0.373523774308703	0.0148272455575602	0.18927374703709
Ncapd3	chr9	0.37344255583201	0.0148507027751227	0.18927374703709
Plpp1	chr13	0.373485677548165	0.0148382446092332	0.18927374703709
Abracl	chr10	-0.373339682417805	0.014880459424266	0.189276732175629
9230105E05Rik	chr10	0.373041853451565	0.014966892944988	0.19008748340746
Sbf2	chr7	0.373042633637523	0.0149666659712942	0.19008748340746
Lgalsl	chr11	-0.372826093661789	0.0150297743505932	0.190741499940255
Rcan1	chr16	-0.372735748590615	0.0150561710666679	0.190787426406067
Ubxn4	chr1	-0.372756371603723	0.0150501420485238	0.190787426406067
Efnb1	chrX	-0.372408880275703	0.0151520026312395	0.191567055153603
Nfyb	chr10	0.372432235628415	0.0151451381933433	0.191567055153603
Pop1	chr15	0.372411560072598	0.01515121487075	0.191567055153603
Gm3143	chr3	0.372112886187276	0.0152392276380568	0.192524541020157
Cct2	chr10	0.3717839636778	0.0153366545198636	0.192970357283739
Crip2	chr12	-0.371923390057188	0.0152952922197994	0.192970357283739
Dcdc2a	chr13	0.371850387934577	0.0153169372716804	0.192970357283739
Gm12171	chr11	-0.371851464693962	0.0153166178253448	0.192970357283739
Piwil2	chr14	0.371717990275527	0.0153562592017056	0.192970357283739
Slc46a3	chr5	-0.371682984825637	0.0153666700463531	0.192970357283739
Vprbp	chr9	0.371799027552674	0.0153321811054549	0.192970357283739
Wash1	chr17	-0.371702929683973	0.0153607375858943	0.192970357283739
Ube3c	chr5	0.371459827702493	0.015433178949016	0.193660384834393
Naaa	chr5	-0.371193492431694	0.0155128752652455	0.194514735361821
Eefsec	chr6	0.371054657733358	0.0155545571049958	0.194891503831631
Sh3bp4	chr1	0.37086909348703	0.0156104163418242	0.195445212674319
Cpne3	chr4	-0.370762346101159	0.0156426266694323	0.195702227009956
Pramel5	chr4	-0.370646226308562	0.0156777288946179	0.195995010778089
Ngly1	chr14	-0.370591229559121	0.0156943772794002	0.196056829369509
Kremen1	chr11	-0.370204532216736	0.0158118594818836	0.197377250402767
Dgcr6	chr16	-0.370151214285661	0.0158281161565486	0.197433061693598
Mid1ip1	chrX	-0.369971579626708	0.0158829909699782	0.197970137447228
Fthl17b	chrX	0.369910251988631	0.0159017621436252	0.198056743070639
Gart	chr16	0.369839147825955	0.0159235491983417	0.198180754955885
Gpa33	chr1	0.369758113832128	0.01594840962632	0.198342804795926
Cybb	chrX	0.369580651800431	0.0160029678755914	0.198873677931682
Agpat9	chr5	-0.369412816280936	0.0160547116933372	0.199221133545766
Slc10a3	chrX	-0.369420113112005	0.0160524591375142	0.199221133545766
1700008O03Rik	chr7	0.369084899291379	0.0161562169525711	0.199299665971628
Ncdn	chr4	-0.369124797406807	0.0161438377560974	0.199299665971628
Ndufaf4	chr4	0.369124797406807	0.0161438377560974	0.199299665971628
Ppp3r1	chr11	-0.369190875875339	0.016123353210521	0.199299665971628
Rps3a1	chr3	-0.369109841881513	0.0161484770703163	0.199299665971628
Slc41a1	chr1	0.369219195044001	0.0161145809018219	0.199299665971628
Tmem8	chr17	0.369190875875339	0.0161233532105211	0.199299665971628
Zfp617	chr8	0.369205834683955	0.0161187189810378	0.199299665971628
Grhpr	chr4	0.368866739900032	0.0162240472752913	0.199695253457516
Raly	chr2	0.368866739900032	0.0162240472752913	0.199695253457516
Smad6	chr9	0.368920259115528	0.016207384791999	0.199695253457516
Arhgef18	chr8	0.368705599573997	0.0162743035747476	0.199950560211605
Dip2b	chr15	-0.368440250726884	0.0163573469898092	0.199950560211605
Gm773	chrX	0.368550102826204	0.0163229244174454	0.199950560211605
Ikbkg	chrX	0.368380535937071	0.0163760845636534	0.199950560211605
Notum	chr11	0.368606033984985	0.0163054217048879	0.199950560211605
Ptger2	chr14	0.368645773890675	0.0162929954107638	0.199950560211605
Pvt1	chr15	0.368632193703843	0.0162972409069014	0.199950560211605
Rab11a	chr9	-0.368380535937071	0.0163760845636534	0.199950560211605
Sptlc2	chr12	-0.368638573743922	0.0162952462350558	0.199950560211605
Trpv5	chr6	-0.368458790136796	0.0163515332970572	0.199950560211605
Zcchc8	chr5	0.368461569930897	0.0163506617440668	0.199950560211605
Timm10	chr2	-0.368299501943244	0.0164015407715051	0.200115521488895
Dynlt1a	chr17	0.368218467949417	0.0164270304018025	0.200134991484361
Slc25a5	chrX	0.368218467949417	0.0164270304018025	0.200134991484361
Card6	chr15	-0.367999130955929	0.0164961918367872	0.200584008026412
Cnp	chr11	0.36794980069719	0.0165117805079048	0.200584008026412
Sgf29	chr7	0.368056399961763	0.0164781100665629	0.200584008026412
Zbtb48	chr4	-0.367972012135996	0.0165047600147116	0.200584008026412
Aasdhppt	chr9	0.367570195998802	0.0166321547609232	0.201899896054337
Schip1	chr3	0.367461328519479	0.0166668135284902	0.202174120368768
C1ql4	chr15	-0.367330527471261	0.0167085356446872	0.202531360952349
Tab3	chrX	0.367293245800731	0.0167204436602853	0.202531360952349
Pgam1	chr19	0.367165026029667	0.0167614526291666	0.202881397719508
Apoe	chr7	0.366921924048186	0.016839437913119	0.202987461056266
Cplx3	chr9	-0.366911096226811	0.0168429185093248	0.202987461056266
Imp4	chr1	0.367002958042013	0.016813408857742	0.202987461056266
Invs	chr4	0.366921924048186	0.016839437913119	0.202987461056266
Lrrc56	chr7	-0.367092275073011	0.0167847585522402	0.202987461056266
Senp2	chr16	0.366921924048186	0.016839437913119	0.202987461056266
Mrps28	chr3	0.36684089005436	0.0168655009752721	0.203051186149263
Tanc1	chr2	-0.366819308136796	0.0168724481327468	0.203051186149263
Pdlim1	chr19	-0.366759856060533	0.0168915980787655	0.203135715014701
Dennd3	chr15	-0.366555656399781	0.0169575120497573	0.203204442035264
Fam50a	chrX	0.366597788072879	0.0169438945481351	0.203204442035264
Lin7c	chr2	-0.366516754079052	0.0169700939832459	0.203204442035264
Plod1	chr4	-0.366570807470233	0.0169526139647165	0.203204442035264
Tfap2c	chr2	-0.366612718421391	0.0169390710816983	0.203204442035264
Ufm1	chr3	-0.366516754079052	0.0169700939832459	0.203204442035264
Ccdc50	chr16	-0.366462672838005	0.0169875982280545	0.203228037062433
Eif1ax	chrX	0.366435720085225	0.0169963275981655	0.203228037062433
Cars2	chr8	0.366327508261735	0.0170314130104262	0.203276249838263
Dsp	chr13	-0.366280370465237	0.0170467155500816	0.203276249838263
Usp34	chr11	0.366273652097571	0.0170488975061342	0.203276249838263
Vdac1	chr11	0.366354686091398	0.0170225954275644	0.203276249838263
CK137956	chr4	-0.366215798397562	0.0170676966802507	0.203355657743642
Faah	chr4	-0.366136212735944	0.0170935860879447	0.203429341130716
Tnks1bp1	chr2	-0.366122137882692	0.0170981681179589	0.203429341130716
Lpcat4	chr2	-0.366027122917094	0.0171291270991501	0.20365304270047
B3gat3	chr19	-0.365935738345483	0.0171589477833527	0.203718421875779
Cdkl5	chrX	0.365959099950284	0.017151320242391	0.203718421875779
Hpcal1	chr12	-0.365868482128437	0.0171809228522358	0.203834858088282
Anapc5	chr5	0.365463312159302	0.0173138096435453	0.204604264933374
Camsap1	chr2	0.365397082658023	0.0173356136694631	0.204604264933374
Dgcr2	chr16	-0.365544346153129	0.0172871631605626	0.204604264933374
Gchfr	chr2	-0.365373191649404	0.0173434847305033	0.204604264933374
Letm1	chr5	-0.365382278165475	0.0173404907587061	0.204604264933374
Pfkfb2	chr1	-0.365483145116148	0.0173072847545578	0.204604264933374
Sema4d	chr13	0.365575118686666	0.0172770532655906	0.204604264933374
2015-09-01	chr3	-0.365463312159302	0.0173138096435453	0.204604264933374
Rnpepl1	chr1	-0.365292889997675	0.0173699627687414	0.204772425265275
Prpf31	chr7	0.365058142190168	0.0174475622403708	0.205253906355823
Stard10	chr7	-0.365058142190168	0.0174475622403708	0.205253906355823
Tmem88	chr11	0.365124505221364	0.0174255953477436	0.205253906355823
4930550L24Rik	chrX	0.364836935898698	0.0175209526565509	0.205464408030947
Adck2	chr6	-0.36493574754401	0.0174881374584254	0.205464408030947
Aoah	chr13	0.364861825721205	0.0175126818968031	0.205464408030947
Dhrs4	chr14	0.364819401497249	0.0175267812247029	0.205464408030947
Glo1	chr17	0.364896074202514	0.017501306683875	0.205464408030947
Esrp2	chr8	-0.364641527125135	0.0175860004725856	0.205577445818963
Gnas	chr2	-0.364652972221033	0.0175821850162561	0.205577445818963
Macrod1	chr19	-0.364606197310585	0.0175977827903768	0.205577445818963
Minos1	chr4	-0.364652972221033	0.0175821850162561	0.205577445818963
Tcfl5	chr2	-0.364643696813185	0.0175852771091763	0.205577445818963
Rpn1	chr6	-0.364490904233379	0.0176362787589377	0.205740210146048
Vps37c	chr19	-0.364518073192243	0.0176272007488236	0.205740210146048
Intu	chr3	0.364424635332253	0.0176584378284094	0.205855358734526
Adamts7	chr9	0.3642430227204	0.0177192859704052	0.20627760846159
Ddc	chr11	0.364260240252642	0.0177135097747932	0.20627760846159
Dcaf12l2	chrX	-0.364195005599306	0.0177354033029531	0.206321858424354
Lrrc15	chr16	0.364109520353298	0.0177641276899222	0.206512607259942
Cntrob	chr11	0.364056715649088	0.0177818904810071	0.20655572505777
Tbx18	chr9	-0.36401302440085	0.0177965989413554	0.20655572505777
Tmem171	chr13	-0.363988595453354	0.0178048273032127	0.20655572505777
Mnat1	chr12	0.363842632282764	0.0178540586654533	0.206983523019843
Cdx4	chrX	0.363670423604182	0.0179122897119523	0.207506239488618
Cyp20a1	chr1	-0.363599530301284	0.0179363081888443	0.207506239488618
Cyp4f17	chr17	0.363599562396557	0.0179362973089086	0.207506239488618
Gtpbp10	chr5	0.363415328697612	0.0179988421049166	0.207942484787285
Rrp36	chr17	0.36343746231363	0.0179913183518725	0.207942484787285
Hnrnpd	chr5	0.363113326338322	0.0181017651078739	0.208987435621712
Coro2b	chr9	0.362897048977931	0.0181757770679509	0.209283513810022
Grsf1	chr5	0.362870224356842	0.0181849744196542	0.209283513810022
Serpina3k	chr12	0.36295391231833	0.018156293299605	0.209283513810022
Unc5b	chr10	0.362935509386704	0.018162596990901	0.209283513810022
Zic3	chrX	0.362855934429952	0.0181898756033544	0.209283513810022
2500002B13Rik	chr8	0.362630041296182	0.0182675007100455	0.209325585139594
Capn2	chr1	-0.362670879941363	0.0182534464475708	0.209325585139594
Ermn	chr2	-0.362740660508565	0.0182294531437187	0.209325585139594
Mras	chr9	-0.362710024599631	0.0182399837022568	0.209325585139594
Ndufaf2	chr13	0.362627122375361	0.0182685055798762	0.209325585139594
Slc17a5	chr9	-0.362640498431911	0.0182639011107919	0.209325585139594
Raet1e	chr10	-0.362437210442405	0.0183339848942915	0.20993227269253
Adh1	chr3	-0.362375822026787	0.0183551930789431	0.209961734862022
AI606473	chr3	-0.362357216303459	0.0183616249745023	0.209961734862022
Brsk2	chr7	-0.362307898883702	0.0183786829136861	0.210013435313826
H3f3b	chr11	-0.362221952406226	0.0184084420134937	0.210210102665335
Ftsj1	chrX	0.361978850424746	0.0184928361455343	0.210742851095231
Ier2	chr8	0.361978850424746	0.0184928361455343	0.210742851095231
Rdh10	chr1	-0.361984121637116	0.0184910027687244	0.210742851095231
Cd276	chr9	0.361901382307115	0.0185197979294992	0.210906631485364
Il20rb	chr9	0.36184093547144	0.0185408586445528	0.211003032617899
Gm6086	chr1	0.361737354683674	0.0185769948281566	0.211270751772762
Arfip1	chr3	-0.361492646461784	0.0186626015339468	0.211956542980798
Stub1	chr17	0.361492646461784	0.0186626015339467	0.211956542980798
Foxred1	chr9	0.361330578474131	0.018719480568083	0.212458494902796
Pbk	chr14	0.361168510486477	0.0187765053674321	0.212961420389453
Ace	chr11	0.361072800045661	0.0188102503582758	0.213037768991352
Enpp3	chr10	0.361112342298592	0.0187963026182885	0.213037768991352
Zfp157	chr5	0.361041241139081	0.018821388377937	0.213037768991352
Ckmt1	chr2	-0.360980551053485	0.0188428231960065	0.213136376893654
Adgra2	chr8	-0.360835548180147	0.0188941191554326	0.213435670742253
Elf4	chrX	-0.360833725226765	0.0188947647869365	0.213435670742253
Wnt7b	chr15	-0.360624508556694	0.0189689859702551	0.21412968529226
Coq6	chr12	0.360439204542035	0.0190349285449751	0.214477644178179
Gm5797	chr14	0.360492457212542	0.0190159582606104	0.214477644178179
Nme2	chr11	-0.360358170548208	0.0190638259420552	0.214477644178179
Syvn1	chr19	-0.360407227521619	0.0190463274145042	0.214477644178179
Trnp1	chr4	0.360366856108948	0.0190607268350143	0.214477644178179
Cst3	chr2	-0.360115068566727	0.0191507395277356	0.214803642395856
Irf2bpl	chr12	0.360203944131137	0.0191189262734747	0.214803642395856
Pdlim4	chr11	-0.360122725654444	0.0191479969013598	0.214803642395856
Slc34a2	chr5	-0.360097830477832	0.0191569150990574	0.214803642395856
Uap1	chr1	-0.360196102560554	0.0191217313971571	0.214803642395856
Ldhd	chr8	0.359996399478132	0.0191932868226519	0.21506751896526
Gm3558	chr14	0.35991316227478	0.0192231778538591	0.215114679631161
Sdccag8	chr1	-0.35991396198077	0.0192228904880954	0.215114679631161
Cfap57	chr4	-0.359830836068018	0.0192527802178951	0.215302118965406
Tmem139	chr6	-0.359783355384793	0.0192698704512734	0.215349479519501
4931408D14Rik	chr19	-0.359708287113603	0.0192969165960199	0.215507964544351
Gm3500	chr14	0.359616431113519	0.0193300545414884	0.215671947053094
H2-K1	chr17	-0.359596230159959	0.0193373486433708	0.215671947053094
2610008E11Rik	chr10	-0.359505497179814	0.0193701387770447	0.215750375527295
Fem1c	chr18	-0.359515130423793	0.0193666551884565	0.215750375527295
Spag7	chr11	-0.359466796616112	0.0193841390419946	0.215762855303318
Atf7ip2	chr16	0.359140094318432	0.0195026656542727	0.216182230110464
Bbx	chr16	0.359120451706607	0.0195098112962675	0.216182230110464
Cyp7b1	chr3	0.359204577775547	0.0194792231442451	0.216182230110464
Eif2b3	chr4	0.359223694634631	0.019472277895028	0.216182230110464
Gadd45g	chr13	-0.359198986788919	0.0194812547705733	0.216182230110464
Gls	chr1	-0.359304728628458	0.0194428609415292	0.216182230110464
Ppp1r13l	chr7	-0.359114024970337	0.0195121497091107	0.216182230110464
Zfp740	chr15	0.359076175040519	0.0195259264476807	0.2161918835767
Cnksr3	chr10	0.358953832218474	0.0195705130868762	0.216475619591085
Pou5f1	chr17	0.358899558659324	0.0195903199200146	0.216475619591085
Zfp185	chrX	0.358927589538823	0.0195800881051755	0.216475619591085
1700091H14Rik	chr14	0.358801693410634	0.0196260778542594	0.216609436157321
Chchd10	chr10	0.358795642315863	0.0196282905973503	0.216609436157321
Sord	chr2	-0.35873749067167	0.0196495659714227	0.216701467513675
Slc29a3	chr10	0.358626040979966	0.0196903951158825	0.217008880908726
Homer2	chr7	-0.358458667720074	0.0197518454675801	0.217543008068969
Phf3	chr1	0.358413354696362	0.0197685096181097	0.217583490882111
Ssbp3	chr4	-0.358251286708708	0.0198282078007954	0.218097266630942
Gbp9	chr5	0.357979612926434	0.0199286191060218	0.219057891905563
Tmem144	chr3	-0.357937524275952	0.01994421329935	0.219085548321778
Ccdc138	chr10	0.357819696508904	0.0199879239521258	0.21915276375051
Eif2d	chr1	0.357846116739574	0.0199781158322984	0.21915276375051
Saa4	chr7	-0.357815240069902	0.0199895787375107	0.21915276375051
Romo1	chr2	-0.357779578606159	0.0200028248585017	0.219154559862407
Dact2	chr17	0.357491066334931	0.0201102612471935	0.22018764471437
Ostc	chr3	-0.35744094677044	0.0201289740854273	0.220248578627745
Dut	chr2	0.357359912776613	0.0201592601688659	0.220292189399114
Prps1	chrX	0.357359912776613	0.0201592601688659	0.220292189399114
Dars	chr1	0.357278878782786	0.0201895844828866	0.220479738759659
Glul	chr1	-0.357116810795132	0.0202503479508202	0.220999237050254
Mpi	chr9	0.356969205834684	0.0203058222970575	0.221460374427283
Prph	chr15	-0.356872553729452	0.0203422160714654	0.221568792996871
Rab38	chr7	0.356893880883041	0.0203341807572943	0.221568792996871
Gga1	chr15	-0.356711640825997	0.0204029282505477	0.221941463670893
Rpe	chr1	0.356711640825997	0.0204029282505477	0.221941463670893
Aen	chr7	-0.356549572838344	0.0204642298022049	0.222319570458195
Serpinh1	chr7	-0.356549572838344	0.0204642298022049	0.222319570458195
Clcnkb	chr4	0.356150468539488	0.0206158482890186	0.223531838535689
Dppa1	chr11	-0.356167375531258	0.0206094063231354	0.223531838535689
Mturn	chr6	-0.35615248758793	0.0206150788947855	0.223531838535689
Slc5a6	chr5	-0.356063368875382	0.0206490620931086	0.223747146302558
Adamts13	chr2	-0.356021053640918	0.0206652143914439	0.223752785208714
Ccdc7b	chr8	-0.355992038318939	0.0206762960543869	0.223752785208714
Gprc5b	chr7	0.355956295416661	0.0206899539940509	0.223756042161615
Kif13a	chr13	-0.355796675760845	0.0207510395917544	0.224027518548307
Mdm1	chr10	0.355828616493792	0.0207388039568254	0.224027518548307
Mtmr6	chr14	-0.355719266724823	0.0207807180176973	0.224027518548307
Slco4a1	chr2	0.355716127374869	0.0207819223868236	0.224027518548307
Tmub2	chr11	-0.355784542560158	0.0207556890801111	0.224027518548307
Cpsf4l	chr11	0.355631255146745	0.0208145046499157	0.224234457810538
2810006K23Rik	chr5	0.35533406293094	0.0209289337813644	0.225322299939213
Tiparp	chr3	0.355171994943286	0.0209915573152244	0.225851360401181
Cdc42bpb	chr12	-0.35509096094946	0.0210229279197661	0.225898709757487
Mtbp	chr15	0.355110099401731	0.0210155153297446	0.225898709757487
Tmem33	chr5	-0.354928892961806	0.0210857869919802	0.226428912621572
Ryr1	chr7	-0.354880004715153	0.0211047794889451	0.226487678410511
Lsg1	chr16	0.354766824974152	0.0211488034658139	0.226814824365758
Ppfibp1	chr6	-0.35463876337898	0.0211987088464497	0.227204587713196
Acox1	chr11	-0.354538087520259	0.0212380112820306	0.227480284524666
Ddx11	chr17	0.354424246354996	0.0212825267814968	0.227577088182613
Plxnc1	chr10	-0.354376549106498	0.0213012011335706	0.227577088182613
Stat4	chr1	0.35437820836983	0.0213005512710538	0.227577088182613
Tcl1b5	chr12	-0.3543760685687	0.0213013893427851	0.227577088182613
Med4	chr14	-0.354280621011191	0.0213388003108273	0.227831474064358
Pycr2	chr1	-0.354199587017364	0.0213706050137353	0.228025716681588
Notch4	chr17	0.354126420052625	0.0213993561144374	0.22807495703468
Tfe3	chrX	0.354118553023537	0.0214024494065494	0.22807495703468
Mtg2	chr2	0.354051863857374	0.021428686429735	0.228209380210376
Dclre1b	chr3	-0.353956485035883	0.0214662574132108	0.228464259330437
Csf2rb2	chr15	-0.353898191296389	0.0214892472371044	0.228563726803792
Xrn2	chr2	0.353713383054402	0.0215622680437453	0.229194869459912
E2f1	chr2	0.353646677471637	0.0215886754981448	0.229330051962538
Zc3h12a	chr4	0.353544029042353	0.0216293649189882	0.229616680052529
Phf21a	chr2	0.353462615092715	0.0216616827118995	0.229814128429222
Fam159b	chr13	-0.353335041387096	0.0217124052068992	0.229901164219409
Nlrc4	chr17	0.353269492918379	0.0217385054992564	0.229901164219409
Pdha1	chrX	0.353308213085268	0.0217230846107016	0.229901164219409
Slc17a9	chr2	0.353303927714198	0.0217247908734248	0.229901164219409
Zcchc4	chr5	0.353389247079095	0.021690841235203	0.229901164219409
Cct5	chr15	0.353146145097614	0.0217876917209621	0.230210755769642
Cog2	chr8	0.353127176834941	0.0217952637685442	0.230210755769642
0610030E20Rik	chr6	-0.352836495770274	0.0219115781341833	0.231293482611115
Entpd6	chr2	-0.352578907140826	0.022015084378032	0.232239731423673
Kdm1b	chr13	-0.352393963242022	0.0220896519682239	0.232879704072805
Plekho2	chr9	-0.352318826077652	0.0221200068392534	0.232906571069247
Slc4a1ap	chr5	0.352350081037277	0.0221073758261385	0.232906571069247
Cxx1c	chrX	-0.352217365635867	0.0221610514842404	0.233192169889444
Abhd14a	chr9	-0.351992241004893	0.022252350559087	0.233419772426942
Adck1	chr12	0.352025004289662	0.0222390439157571	0.233419772426942
Kat7	chr11	0.352011669184037	0.022244459098567	0.233419772426942
Mpdu1	chr11	-0.352011669184037	0.022244459098567	0.233419772426942
Rtcb	chr10	0.352092703177864	0.0222115694333455	0.233419772426942
Raph1	chr1	-0.351838441031811	0.0223149046688235	0.233783166361558
Teddm1b	chr1	0.351849601196384	0.0223103606219294	0.233783166361558
Bok	chr1	-0.351792821671239	0.0223334873995023	0.233831613072789
Ints6	chr14	0.351589593683529	0.0224164282062725	0.234553407440023
Ech1	chr7	0.351525465221076	0.0224426535152148	0.234681230765842
Ambp	chr4	0.35142080741104	0.0224855083719336	0.234982680128903
2210016F16Rik	chr13	-0.351282363239595	0.0225423030117264	0.235112934640109
Atxn1l	chr8	-0.351185327407422	0.0225821819386303	0.235112934640109
Hnrnpm	chr17	0.351282363239595	0.0225423030117264	0.235112934640109
Mprip	chr11	-0.351201329245769	0.0225756015875554	0.235112934640109
Wdr70	chr15	0.351215559157212	0.0225697512429795	0.235112934640109
Zswim8	chr14	-0.351218090305861	0.0225687107444045	0.235112934640109
Ppa1	chr10	0.351120295251942	0.0226089412661009	0.235245331732747
Taz	chrX	-0.351039261258115	0.0226423220859251	0.235446418115094
Tdrd9	chr12	-0.350950234167602	0.0226790430246334	0.235681965724975
Gm13083	chr4	-0.350891364512257	0.0227033522736174	0.235788318219243
9830132P13Rik	chr3	0.350843656817922	0.0227230683454331	0.235846865503528
Chst11	chr10	-0.350713578049499	0.0227768984625906	0.236259196932085
Galnt12	chr4	0.350641632461827	0.0228067172319648	0.236308297875848
Hnrnpk	chr13	0.35063409128898	0.0228098446552797	0.236308297875848
Cdc5l	chr17	0.350553057295153	0.0228434731336843	0.236322461743881
Ndufa4	chr6	-0.350553057295153	0.0228434731336843	0.236322461743881
Patl1	chr19	0.350528835106417	0.0228535331915644	0.236322461743881
Galntl5	chr5	-0.350488691448697	0.0228702139690699	0.236349058858642
Amdhd2	chr17	0.3503909893075	0.0229108543645104	0.236417928052028
Bcar1	chr8	0.350370904104824	0.0229192165208031	0.236417928052028
Polr2b	chr5	0.3503909893075	0.0229108543645104	0.236417928052028
D630003M21Rik	chr2	-0.350202507061124	0.0229894263165844	0.236713185524323
Mpzl3	chr9	-0.350200579084169	0.0229902311872059	0.236713185524323
Runx1	chr16	-0.350208920341439	0.0229867491401934	0.236713185524323
Wdr47	chr3	0.350146519474048	0.0230128089834895	0.23680010816426
Fbxw22	chr9	-0.350040939611889	0.0230569574298838	0.237108748229229
Fam227a	chr15	-0.349756888168558	0.0231760854447295	0.237811124871731
Slc30a6	chr17	-0.349742717356884	0.0231820419600965	0.237811124871731
Slfn5	chr11	0.349742717356884	0.0231820419600965	0.237811124871731
Uxt	chrX	-0.349823751350711	0.0231479976192856	0.237811124871731
Cpeb2	chr5	-0.349685779845629	0.0232059877867844	0.237911081642725
Pagr1a	chr7	0.349580649369231	0.0232502560801776	0.238219137526076
Tmem261	chr4	0.349499615375404	0.0232844259372993	0.238423412776062
Cdkn3	chr14	-0.349442780142156	0.0233084168348192	0.238523273559493
Cadm4	chr7	0.349270576814916	0.0233812321403733	0.239122344820228
Myl3	chr9	-0.349133449731122	0.0234393513558706	0.239570478287703
4931440F15Rik	chr11	-0.349045295572532	0.0234767777867994	0.239806696027111
Mgst2	chr3	-0.348915022949181	0.0235321771990383	0.240226101424918
Etaa1	chr11	0.348865478119935	0.0235532751272302	0.240295045634202
Gm14403	chr2	0.348770309430962	0.02359384558191	0.240562447466924
Pcnp	chr16	0.348689275437135	0.0236284363617791	0.240768592416376
Nhlrc2	chr19	0.348506366669745	0.0237066697568852	0.241272255022685
Pola2	chr19	0.348527207449481	0.0236977448825232	0.241272255022685
Gpr161	chr1	-0.348420759969919	0.0237433594718418	0.24149894224183
Col4a1	chr8	-0.348365139461827	0.0237672229458353	0.241594974993103
Calr3	chr8	0.348201537004633	0.0238375311089109	0.241732945683106
Eif4b	chr15	0.348203071474173	0.023836870865459	0.241732945683106
Mir7025	chr5	-0.348227873579792	0.0238262012621764	0.241732945683106
Serpina3c	chr12	0.348199247223339	0.0238385163722834	0.241732945683106
Fam107b	chr2	-0.348089009662877	0.0238859903750877	0.24206782260343
Abcc3	chr11	0.347954086135365	0.0239442027347489	0.242511054542028
2410004B18Rik	chr3	0.347836768415892	0.023994915246334	0.242877836982832
Osgin2	chr4	-0.347751151912402	0.0240319808972091	0.243106125597854
Rpf1	chr3	0.347635833517385	0.02408198073954	0.243464901236435
Nt5dc3	chr10	-0.347554799523558	0.0241171673927873	0.243673575490937
Cldn7	chr11	-0.347483378493654	0.0241482154277437	0.243693316172026
Eif1b	chr9	-0.347487844408428	0.0241462730361749	0.243693316172026
Get4	chr5	0.347392731535904	0.0241876693109624	0.243944513122963
Gm9376	chr14	-0.347311697542077	0.0242229846547898	0.244153693704596
Cbr3	chr16	0.347205840414958	0.024269182888919	0.244178589642746
Chga	chr12	-0.347239444918018	0.0242545092398625	0.244178589642746
Slc6a8	chrX	-0.347230663548251	0.0242583429744087	0.244178589642746
Nr2c1	chr10	-0.347090638591783	0.0243195427790861	0.244488643722968
Prc1	chr7	0.347068595560597	0.0243291886990322	0.244488643722968
Alms1-ps2	chr6	0.346971559902798	0.0243716889430656	0.244622248756282
Celf1	chr2	0.34698756156677	0.02436467618309	0.244622248756282
Mks1	chr11	0.346883271389481	0.0244104118087549	0.244864202766624
Arpc2	chr1	-0.346825493579116	0.0244357805924751	0.244971990715226
Dennd5b	chr6	0.346582391597635	0.0245427614036331	0.245175940220486
Gm38509	chr3	0.346579722505319	0.0245439381416998	0.245175940220486
Gpr139	chr7	0.346579722505319	0.0245439381416998	0.245175940220486
Mybpc3	chr2	0.346579722505319	0.0245439381416998	0.245175940220486
Sgce	chr6	0.346579722505319	0.0245439381416998	0.245175940220486
Stmn2	chr3	0.346734828141039	0.024475633796671	0.245175940220486
Exph5	chr9	-0.346505348069409	0.0245767469384831	0.24535736872078
Gm3716	chr5	0.346411691922808	0.0246181134497971	0.245623964568792
C130026I21Rik	chr1	-0.346207485402999	0.0247085095607705	0.246157884141261
Ermp1	chr19	-0.346191247974068	0.0247157092362464	0.246157884141261
Slc7a9	chr7	0.346230229538354	0.0246984277495146	0.246157884141261
Hmgcl	chr4	-0.346096187634674	0.0247578940609041	0.246381615353049
Osbpl9	chr4	0.346074361319643	0.0247675883628543	0.246381615353049
Pa2g4	chr10	0.346015153640847	0.0247939017678755	0.246496998466143
Mrps35	chr6	0.34593411964702	0.0248299530849027	0.246709000046435
Cks2	chr13	-0.345853085653193	0.024866048051789	0.246774903414437
Halr1	chr6	0.345878893616244	0.0248545476728358	0.246774903414437
Pgam5	chr5	-0.345772051659366	0.0249021867083578	0.246841083868881
Skap2	chr6	0.345772051659366	0.0249021867083578	0.246841083868881
Wbp1l	chr19	-0.34558496020665	0.0249857908128756	0.247523339856471
Gadd45a	chr6	0.345504684900921	0.0250217344031643	0.247732916502251
Fhod1	chr8	-0.345447915684059	0.0250471790285729	0.247838359767663
Fbxo25	chr8	-0.345393169797567	0.0250717371757541	0.247934912141814
Rtn4	chr11	-0.345285847696405	0.0251199383635597	0.24826501915419
Atp8b1	chr18	-0.345249511573815	0.0251362753468249	0.248280002718167
9030624G23Rik	chr12	0.345185436725441	0.0251651054128867	0.248418294564926
Sh3gl2	chr4	0.345062880816144	0.0252203253365098	0.248816778584931
Ggps1	chr13	0.344936583170615	0.0252773366617045	0.249232456596158
Cdkn2aipnl	chr11	0.344732576985413	0.0253696525214455	0.249995540611326
BC055324	chr1	0.34463757574579	0.025412737662813	0.250272887317721
Cited2	chr10	-0.34459683118196	0.0254312348626888	0.250307900364138
Fblim1	chr4	0.344327390599676	0.0255538376032637	0.251134576660303
Mrps33	chr6	-0.344313439770482	0.0255601989736041	0.251134576660303
Suds3	chr5	0.344313439770482	0.0255601989736041	0.251134576660303
D11Wsu47e	chr11	0.34407238777966	0.0256703233144873	0.251921063950961
Spata5	chr3	0.344084278768233	0.0256648816902528	0.251921063950961
2310030G06Rik	chr9	-0.34384027990862	0.0257767342420517	0.252817243573097
Adam9	chr8	0.343499315585234	0.0259337160188602	0.253925337443447
Mycl	chr4	0.343463298284076	0.0259503448963217	0.253925337443447
Prcp	chr7	-0.343472937932486	0.0259458934851069	0.253925337443447
Xlr4b	chrX	0.343503099832213	0.0259319693791383	0.253925337443447
Tcl1b2	chr12	-0.343391533861393	0.0259835043435393	0.254101380480426
Dvl2	chr11	0.343318088589526	0.0260174769125039	0.254136894016482
2011-09-01	chr5	0.34334103184456	0.0260068604027438	0.254136894016482
Cacnb3	chr15	-0.343259997850733	0.0260443732946624	0.25425136447097
Map4	chr9	-0.343178963856906	0.026081931160551	0.254356138902137
Zfp746	chr6	-0.343171326693286	0.0260854731753743	0.254356138902137
Fermt1	chr2	-0.343124104264828	0.0261073831906223	0.254421688894302
2310022B05Rik	chr8	-0.34284364652776	0.0262378239630524	0.255043946897817
Dusp14	chr11	-0.342823190118946	0.0262473593870485	0.255043946897817
Slc20a1	chr2	0.342854827881598	0.0262326131729387	0.255043946897817
Tomm40l	chr1	0.342936299706803	0.0261946712276821	0.255043946897817
Zfp512	chr5	0.342912754364509	0.0262056317535136	0.255043946897817
Gm5622	chr14	0.34274986355117	0.0262815630486431	0.255228257501953
Cspp1	chr1	-0.342599888669872	0.0263516351897481	0.255612387202467
Tmem41b	chr7	-0.342611725900118	0.0263460988924597	0.255612387202467
Hmgb3	chrX	-0.342530691906291	0.026384018007605	0.255778396795949
Chmp1b	chr18	0.34242412215598	0.0264339553732721	0.255862243142794
Hebp1	chr6	-0.342414458534268	0.026438487516725	0.255862243142794
Teddm3	chr16	0.342474382564126	0.0264103941448577	0.255862243142794
Arl4d	chr11	-0.342309705528953	0.0264876570897333	0.256190087509938
Polr3g	chr13	-0.342125521937156	0.0265742944751227	0.256879735168642
Csmd3	chr15	-0.342078687148107	0.0265963624057416	0.256944788362736
Tmem62	chr2	-0.342039023938887	0.0266150630860892	0.25697725465024
Hist1h2ae	chr13	-0.341982070054322	0.0266419351933554	0.257088535921134
Sftpd	chr14	0.341693669927002	0.0267783550045116	0.258256190578917
Wee2	chr6	-0.341639561747403	0.0268040139192965	0.258354914370573
Cldn3	chr5	-0.341540093851821	0.026851236361342	0.258599722483944
Mtr	chr13	0.341521047800543	0.0268602863611546	0.258599722483944
Rin1	chr19	0.341329011345219	0.0269516767853673	0.259330551124913
Mfge8	chr7	0.34123414800506	0.0269969175606281	0.259616741088199
Cfap53	chr18	-0.341080222312934	0.0270704595851934	0.260025423721996
Trmt5	chr12	-0.341085899513776	0.0270677442034429	0.260025423721996
Tnni3	chr7	-0.340697365595415	0.0272541008923531	0.26163936856659
Pym1	chr10	0.340660160178028	0.0272720018508431	0.261661268617024
Dicer1	chr12	0.340585876054445	0.0273077719915263	0.26170468901719
Tmbim6	chr15	-0.340585876054445	0.0273077719915263	0.26170468901719
Kptn	chr7	0.340542399838996	0.0273287252106685	0.26175574884455
Diablo	chr5	0.340504842060618	0.0273468367972327	0.261779548586996
Apeh	chr9	-0.340316896788866	0.0274376198321578	0.262348748532139
Vps28	chr15	-0.340342774072964	0.0274251055277684	0.262348748532139
Bfar	chr16	0.340194489465154	0.0274968804768954	0.262499214436082
Crebrf	chr17	0.340237294446839	0.0274761453839271	0.262499214436082
Myh4	chr11	0.340187297891023	0.0275003654092242	0.262499214436082
Cdc42	chr4	-0.340099672091484	0.0275428570376378	0.262605544163066
Sdf4	chr4	-0.340099672091484	0.0275428570376378	0.262605544163066
Rhpn1	chr15	-0.339983374006999	0.027599336568455	0.262994360747872
Qk	chr17	0.33993760410383	0.0276215907999954	0.263027448400156
Tango2	chr16	-0.339911661141344	0.0276342113887461	0.263027448400156
Nek2	chr1	0.339532434134695	0.0278192422529324	0.264638243169292
Jph1	chr1	-0.339494574958452	0.0278377706094379	0.264664207292453
Gba2	chr4	0.33938888809346	0.0278895481317306	0.264963656077009
Stxbp3	chr3	0.339365737192108	0.0279009007473641	0.264963656077009
Cdc73	chr1	0.339127264165561	0.0280180650400721	0.265402102592067
Dap3	chr3	0.339046230171734	0.0280579706119001	0.265402102592067
Lmo2	chr2	-0.339142119633867	0.0280107545003667	0.265402102592067
Lrmp	chr6	0.339147509088115	0.028008102681447	0.265402102592067
Mrm1	chr11	-0.339075479323748	0.0280435612991227	0.265402102592067
Tbc1d7	chr13	-0.339046230171734	0.0280579706119001	0.265402102592067
Vim	chr2	-0.339224375787064	0.0279703039528145	0.265402102592067
C2cd2	chr16	-0.338993230054619	0.0280840962442721	0.265499311672712
Sncg	chr14	0.338943260080386	0.0281087466763585	0.265582472827049
Casp8	chr1	-0.338853019368726	0.0281533082956631	0.265590770225497
Kbtbd8	chr6	0.338813095021076	0.0281730419466755	0.265590770225497
Pls3	chrX	-0.338838648841992	0.0281604099835773	0.265590770225497
S1pr2	chr9	0.338895351174274	0.0281323972101094	0.265590770225497
Gpaa1	chr15	-0.338722094196427	0.0282180643260989	0.265865586946461
Fam83d	chr2	-0.33868104780763	0.0282383914050962	0.265907550769068
Cirh1a	chr8	0.3386410602026	0.028258205818448	0.265944642623956
Phldb1	chr9	0.3384625359552	0.0283468076538755	0.266479080705793
Tnfrsf11a	chr1	-0.338478901470276	0.028338675854254	0.266479080705793
Utp20	chr10	0.338397958221119	0.0283789143119021	0.266631280175538
Fam57b	chr7	-0.338349816357185	0.0284028690074131	0.266644339563764
Zfp667	chr7	-0.33833119620512	0.0284121386175573	0.266644339563764
Mysm1	chr4	0.338154856239638	0.0285000497015565	0.267170023839102
Spice1	chr16	0.33818589981214	0.0284845571714412	0.267170023839102
Cpne8	chr15	-0.338107925397159	0.0285234841464212	0.267240160190631
Cdca5	chr19	0.338073822245811	0.0285405232244487	0.26725033261932
Efna3	chr3	-0.337792191152742	0.0286815581321539	0.26842092839656
Gpr146	chr5	-0.337710934832567	0.0287223567020691	0.268652663022368
Bid	chr6	0.337543989133935	0.02880633048361	0.269019930209307
Fkbp4	chr6	0.33758761828285	0.0287843654001684	0.269019930209307
Zranb3	chr1	0.337537101922812	0.0288097991162546	0.269019930209307
1700018G05Rik	chrX	0.337138526390191	0.0290111251959625	0.269274302178765
1700029P11Rik	chr15	0.337115072933549	0.0290230080535802	0.269274302178765
Car4	chr11	-0.337224187107281	0.0289677588066477	0.269274302178765
Cort	chr4	0.337138526390191	0.0290111251959625	0.269274302178765
Gm10548	chr18	-0.337399200126708	0.0288793239490702	0.269274302178765
Gsto2	chr19	-0.337338572700105	0.0289099339182336	0.269274302178765
Poln	chr5	0.337138526390191	0.0290111251959625	0.269274302178765
Slc39a7	chr17	-0.337101414319889	0.0290299301417652	0.269274302178765
Smim11	chr16	-0.337419851944236	0.0288689032541972	0.269274302178765
Smyd4	chr11	0.337131603241982	0.029014632438337	0.269274302178765
Tnfsf11	chr14	0.337138526390191	0.0290111251959625	0.269274302178765
Ythdc1	chr5	0.337344516301369	0.0289069318871309	0.269274302178765
Amph	chr13	0.33693430622283	0.0291147300315083	0.269762144628223
Gsto1	chr19	-0.336939346332235	0.0291121694060828	0.269762144628223
Ank	chr15	-0.336772317015732	0.0291971279078973	0.269779529350853
D930015E06Rik	chr3	-0.336813311819994	0.0291762571603863	0.269779529350853
Fmr1nb	chrX	-0.336858312338408	0.029153361292045	0.269779529350853
Nprl3	chr11	0.336889574130494	0.0291374643218669	0.269779529350853
Tsg101	chr7	-0.336777278344581	0.0291946014029991	0.269779529350853
Btbd11	chr10	0.336736799031855	0.0292152203551174	0.269797889409552
Kdm4c	chr4	0.336670607299245	0.0292489624089482	0.269960671225731
Map10	chr8	0.336563499440937	0.0293036302701643	0.270316307426097
Zfp983	chr17	-0.336500454951706	0.0293358476924339	0.270464568268383
Zfp91	chr19	-0.336453142369273	0.0293600449342715	0.270538763882793
Afap1l1	chr18	0.336312013476157	0.0294323210978949	0.270857838543968
Capn5	chr7	0.336303900262335	0.0294364805781135	0.270857838543968
Wfdc15a	chr2	-0.336290837982096	0.0294431783660797	0.270857838543968
Ppara	chr15	-0.33624979839338	0.0294642299447785	0.270902733279325
Syce2	chr8	0.336210040387793	0.0294846359982021	0.270941646868833
Atp1a4	chr1	0.336040712888432	0.0295716754012577	0.271443674696915
Pmm1	chr15	0.336047972400139	0.0295679394394847	0.271443674696915
Erc2	chr14	0.335939856372354	0.0296236195854028	0.271771563688208
Khk	chr5	-0.335812278766251	0.0296894340265609	0.271815018474178
Plac1	chrX	-0.3358795208703	0.0296547302702985	0.271815018474178
Tex11	chrX	0.335830386801587	0.0296800851380862	0.271815018474178
Wdr12	chr1	0.335804870418658	0.0296932595396219	0.271815018474178
Ddx54	chr5	0.335723836424831	0.0297351303913902	0.272049647360223
Lrrc59	chr11	-0.335561768437178	0.0298190185750151	0.272222451863026
Mcm2	chr6	0.335561768437178	0.0298190185750151	0.272222451863026
Parg	chr14	0.3356167383142	0.0297905436561771	0.272222451863026
Tada2b	chr5	-0.335571288883423	0.0298140852827013	0.272222451863026
Ccdc97	chr7	-0.335480734443351	0.0298610359911001	0.272309240567724
Fundc1	chrX	0.335480734443351	0.0298610359911	0.272309240567724
Vps50	chr6	0.335332252836305	0.0299381530907584	0.272863950259186
D430041D05Rik	chr2	-0.335217368147457	0.0299979338257855	0.273138386873794
Dusp4	chr8	-0.33521092763009	0.0300012880951523	0.273138386873794
Slc18a2	chr19	0.3351804250807	0.0300171782613811	0.273138386873794
Rprd2	chr3	-0.334779710893169	0.0302265753262274	0.274894457038524
Fchsd1	chr18	-0.334664771675745	0.0302868602073539	0.27514397082082
Zfp934	chr13	0.334670394505082	0.0302839087600641	0.27514397082082
Ndufs1	chr1	0.334589360511255	0.0303264668269115	0.275354456522722
1810013L24Rik	chr16	0.334427292523601	0.0304117312140257	0.27597904729001
Cidea	chr18	-0.334251571162006	0.0305044023580909	0.276520426570746
Pdcd2	chr17	0.334265224535947	0.0304971935547431	0.276520426570746
Chn1	chr2	0.334203180587677	0.0305299632860887	0.276602458068446
Foxo4	chrX	0.334112415636959	0.0305779549731445	0.276632814989164
Glmn	chr5	0.334130913003841	0.030568169495532	0.276632814989164
Pisd	chr5	0.334103156548293	0.0305828541881526	0.276632814989164
Supt16	chr14	-0.334051594636159	0.0306101487429907	0.276730281566422
Dcun1d2	chr8	-0.333947977355752	0.0306650599084901	0.277077175613282
D730005E14Rik	chr15	0.333861256724123	0.0307110793385295	0.277199727676037
Wdr45	chrX	0.333860054566813	0.0307117176794845	0.277199727676037
Inf2	chr12	-0.333789488450155	0.0307492072218879	0.277289523876992
Tsc22d1	chr14	0.333779020572986	0.0307547716907504	0.277289523876992
Hcfc1	chrX	0.333616952585332	0.0308410292394618	0.277917655631772
Jmjd7	chr2	0.333533727479001	0.0308854017564619	0.277920591014676
Mrfap1	chr5	-0.333535918591505	0.0308842328619482	0.277920591014676
Pcca	chr14	0.333522998531699	0.0308911258637372	0.277920591014676
Wdr26	chr1	-0.333454884597678	0.0309274864399104	0.278098364380772
Eif4e2	chr1	0.333292816610024	0.0310141436325269	0.278578516960907
Fam175a	chr5	0.333319915642181	0.0309996399348543	0.278578516960907
2310011J03Rik	chr10	-0.333211782616198	0.0310575473323557	0.278630934686924
Arl5c	chr11	0.333076616433683	0.0311300570555076	0.278630934686924
B4galt4	chr16	-0.333076616433683	0.0311300570555074	0.278630934686924
Cerk	chr15	-0.333033826285242	0.0311530408708578	0.278630934686924
Gm20219	chr17	-0.333076616433683	0.0311300570555074	0.278630934686924
Mir3091	chr2	-0.333147149583097	0.0310922022270775	0.278630934686924
Ms4a10	chr19	-0.333076616433683	0.0311300570555074	0.278630934686924
Myh8	chr11	0.333046383121328	0.0311462947828338	0.278630934686924
Serinc2	chr4	-0.332972908144044	0.0311857859106776	0.278774965622023
Abcb1b	chr5	0.332660960769941	0.0313539109549332	0.279136591771175
Btbd10	chr7	0.332860465584083	0.0312463012281559	0.279136591771175
Cox7a2l	chr17	-0.332725578653236	0.0313190236662283	0.279136591771175
Hoxd3	chr2	-0.33263749103298	0.0313665902351949	0.279136591771175
Mlh1	chr9	0.332820097244733	0.0312680506386328	0.279136591771175
Rasd1	chr11	-0.332619697242769	0.0313762059637728	0.279136591771175
Rnf144b	chr13	-0.33263749103298	0.0313665902351949	0.279136591771175
Sfxn4	chr19	0.332739059967585	0.031311749124957	0.279136591771175
Slc26a4	chr12	-0.33263749103298	0.0313665902351949	0.279136591771175
Llph	chr10	0.332563510665582	0.0314065850435699	0.279258552361933
Mir7079	chr8	-0.332528251879179	0.0314256612294823	0.279279934703601
Gm2897	chr14	0.332459066520925	0.0314631206100384	0.279316479310738
Smyd1	chr6	-0.332471857345249	0.0314561924347824	0.279316479310738
Aim1	chr10	-0.332395901853614	0.0314973523367357	0.27947227030985
Hnrnpf	chr6	0.332320408684102	0.031538305721413	0.27953952245773
Thbs1	chr2	-0.3323473207488	0.0315237014828971	0.27953952245773
Dpf2	chr19	0.332239374690275	0.0315823137482759	0.279633678599956
Suox	chr10	-0.332239445609986	0.0315822752109909	0.279633678599956
Sptbn4	chr7	0.332171310028038	0.0316193175052335	0.279813421472621
Dstn	chr2	-0.332077306702621	0.0316704817602113	0.280118220932978
Cdca7l	chr12	0.331894701166483	0.031770065692182	0.280406817953337
Mark3	chr12	-0.331915238714967	0.0317588526686874	0.280406817953337
Ssr2	chr3	0.331915238714967	0.0317588526686874	0.280406817953337
Ubtd2	chr11	0.331903578152474	0.0317652186639146	0.280406817953337
Cdk17	chr10	0.331656568126291	0.0319003193354437	0.280669196169829
Cttnbp2	chr6	0.331708739175996	0.0318717452966941	0.280669196169829
Krt7	chr15	-0.331691682477618	0.0318810849128847	0.280669196169829
Rap2b	chr3	-0.331677208011769	0.0318890123640329	0.280669196169829
Sgsm1	chr5	-0.331724999602308	0.031862843790066	0.280669196169829
Snord73a	chr3	0.33177364500642	0.0318362258909299	0.280669196169829
Abhd12	chr2	-0.331535721446529	0.0319665880873135	0.280933498454262
Elmo1	chr13	0.331533229347823	0.031967955874077	0.280933498454262
Uqcc2	chr17	0.331510068745833	0.0319806698634358	0.280933498454262
2310033P09Rik	chr11	0.331442463533225	0.0320178055217005	0.281112305083609
4930583K01Rik	chr7	-0.331320114830869	0.0320851022471666	0.281113824709485
D8Ertd82e	chr8	-0.331320114830869	0.0320851022471666	0.281113824709485
Ift74	chr4	0.331368830839615	0.032058292519861	0.281113824709485
Khdc1c	chr1	-0.331395447633942	0.0320436523857951	0.281113824709485
Pex12	chr11	0.3311302227657	0.0321897814196283	0.281883543304555
Lzts2	chr19	-0.33083799369674	0.0323514242399231	0.282873610739043
Myo5b	chr18	-0.330853604485838	0.0323427724523809	0.282873610739043
Tigd3	chr19	0.330834248160905	0.0323535003686728	0.282873610739043
Rgn	chrX	-0.330802864198163	0.0323709006308534	0.282878105043326
Thra	chr11	-0.330689003979231	0.0324340930827805	0.283134928255726
Zfp518a	chr19	0.330690742755843	0.0324331272976889	0.283134928255726
Gm19782	chr15	-0.330580551290241	0.0324943788271636	0.283218436062771
Hoxb9	chr11	-0.330609553320577	0.0324782483941519	0.283218436062771
Lcn9	chr2	-0.330608938296243	0.0324785903916884	0.283218436062771
Sbk1	chr7	0.330488050327588	0.0325458703785133	0.283519719490824
Nlrx1	chr9	-0.330449408939585	0.0325674003734127	0.283559818635868
Gm128	chr3	0.330376226350321	0.0326082079938113	0.283767636525884
Nampt	chr12	0.330294558838429	0.0326537966390738	0.284016823103719
Rassf1	chr9	-0.33013115872522	0.0327451678584568	0.284663752965682
Bmper	chr9	-0.329929698204687	0.0328581116881345	0.28529509696952
Rpap1	chr2	0.329970422863122	0.03283525459145	0.28529509696952
Tdpoz1	chr3	-0.329910513993334	0.0328688835453184	0.28529509696952
1700024G13Rik	chr14	0.329875812307378	0.032888375788481	0.285316453241136
Traip	chr9	-0.329699722823793	0.0329874335459815	0.286027684659566
Pde4c	chr8	-0.329589327778546	0.033049660581009	0.286418993302153
Chst15	chr7	-0.329414738770752	0.0331482694381966	0.28697664580293
Hormad2	chr11	0.329434247052759	0.0331372390470586	0.28697664580293
Ccdc190	chr1	-0.329307863893551	0.0332087523740563	0.287351766410223
Sec63	chr10	-0.329213440046767	0.0332622645301898	0.287666213427847
Gabarapl1	chr6	-0.329167027474521	0.0332885935986472	0.287745366338771
Camk1d	chr2	0.329111739451187	0.0333199799419069	0.287868129957104
Ctps	chr4	0.329079048931026	0.0333385494087152	0.287880092626184
Grb2	chr11	0.328998014937199	0.0333846165390313	0.287927782480924
Mtdh	chr15	-0.328998014937199	0.0333846165390313	0.287927782480924
Ppox	chr1	0.32897864624027	0.0333956352292523	0.287927782480924
Atp5f1	chr3	-0.328916980943372	0.0334307360334714	0.287934030865148
Zfp300	chrX	0.328934830604533	0.0334205726207209	0.287934030865148
Ctsl	chr13	-0.328835946949545	0.0334769079355028	0.2881835363492
Spcs1	chr14	-0.328754912955718	0.0335231322886086	0.288433236825255
4930533N22Rik	chr7	0.328327387337674	0.0337678765187849	0.290240876060895
Fam114a2	chr11	0.328349742986584	0.033755042343247	0.290240876060895
Ptpn7	chr1	-0.32825328161434	0.0338104486463455	0.290457761909529
Foxa2	chr2	-0.328221498409985	0.0338287209260197	0.290465778038279
Nup210	chr6	0.32811959490322	0.0338873603865035	0.290671306295293
Nupr1	chr7	-0.328128728059954	0.0338821013857659	0.290671306295293
A2m	chr6	0.327697330275064	0.034131240230563	0.291123491009365
Cggbp1	chr16	0.327863539023622	0.034035074395386	0.291123491009365
Dnajc3	chr14	-0.327916685974697	0.0340043714265959	0.291123491009365
Fkbp3	chr12	0.327944573017449	0.0339882702061382	0.291123491009365
Ptpn12	chr5	-0.327782505029796	0.0340819315587153	0.291123491009365
Rnaseh2b	chr14	0.327944573017449	0.0339882702061382	0.291123491009365
Slc23a4	chr6	0.327697330275064	0.034131240230563	0.291123491009365
Tmem69	chr4	0.327782505029796	0.0340819315587152	0.291123491009365
Trem2	chr17	0.327697330275064	0.034131240230563	0.291123491009365
Trim35	chr14	0.327812008032599	0.0340648655828734	0.291123491009365
Tusc1	chr4	0.327697330275064	0.034131240230563	0.291123491009365
Sh3bp1	chr15	-0.327599110723229	0.0341881734735961	0.291460703322993
Coq10b	chr1	-0.327512155591572	0.0342386423852372	0.291742490965154
Anp32e	chr3	0.327377335060661	0.0343170135160688	0.292261621973149
Gm12789	chr4	-0.327293794909675	0.0343656493117711	0.292378546099944
Sdr39u1	chr14	0.327303782882078	0.0343598314877663	0.292378546099944
Ciz1	chr2	-0.327188740319288	0.0344268908719	0.292453993857033
Ubn1	chr16	-0.327229242593991	0.0344032694626531	0.292453993857033
Vps53	chr11	-0.327215267073007	0.034411418647709	0.292453993857033
Cd302	chr2	0.327038642174009	0.0345145461332933	0.292457095005023
Celsr2	chr3	0.327038642174009	0.0345145461332933	0.292457095005023
Lef1	chr3	0.327038642174009	0.0345145461332933	0.292457095005023
Pdlim7	chr13	-0.327148024117298	0.0344506504767476	0.292457095005023
Tti1	chr2	0.327106214679653	0.0344750620493315	0.292457095005023
A630072M18Rik	chr5	-0.326950579761753	0.0345660586674155	0.292597582009371
Pebp1	chr5	0.326972165091527	0.0345534263846037	0.292597582009371
Pla2g2f	chr4	-0.326863477557375	0.0346170716382953	0.292881406103395
Tex10	chr4	0.326810097103873	0.0346483654134087	0.292998191522172
Plac8	chr5	-0.326700490078101	0.0347126943207419	0.293394074299227
Rnase4	chr14	-0.326603403175584	0.0347697570069143	0.293728174170362
Abcb8	chr5	0.326485961128565	0.034838886340197	0.294163822566018
Fam188a	chr2	0.326323893140911	0.034934468940656	0.294822278938977
Atp6v1e1	chr6	-0.326242859147084	0.034982340928937	0.295077631038043
Mark2	chr19	0.326094003241491	0.0350704200291626	0.295671704241838
Rps6ka2	chr17	0.326029039614328	0.0351089164963776	0.295847368786377
Fam43a	chr16	0.32599914046379	0.0351266459364986	0.295847950089605
Kcnk6	chr7	-0.325939839651077	0.0351618315637873	0.295965206805424
Zfp14	chr7	-0.325916137736131	0.0351759029817096	0.295965206805424
Nipal1	chr5	-0.325881220931615	0.0351966409066418	0.295991028347421
Ndst1	chr18	-0.325686223162389	0.0353126393456818	0.296817528509213
Tk1	chr11	-0.325594587196469	0.0353672591557199	0.296978609211338
Usp3	chr9	-0.325594587196469	0.0353672591557199	0.296978609211338
Plxnb1	chr9	0.325467334130451	0.0354432235879135	0.29746737552341
Matr3	chr18	0.325432519208815	0.0354640298608129	0.297492953544486
9430020K01Rik	chr18	-0.325364113630562	0.0355049399475375	0.297625411312475
[truncated: 18,864 more rows]
